# Supplementary material for: A comprehensive metabolomic data set of date palm fruit
Source: Data Brief. 2018 Apr 10;18:1313–21. doi: 10.1016/j.dib.2018.04.012 (PMC5997577; doi:10.1016/j.dib.2018.04.012)
Supplement: Supplementary file 2 — Supplementary material [file mmc2.xls]

## Sheet: StudyDesign
Subject identifier (if any)	Sample Identifier	Factor1	Factor2	Factor3	Factor4	Factor5	Factor6	Factor7	Factor8	Factor9	Factor10	Factor11	Factor12	Factor13	Factor14	Factor15	Factor16	Factor17	Factor18	Factor19	Factor20
Subject name (if any)	Sample name	Genotyping sample id	Date variety	Average length(cm)	SD length(cm)	No of samples for length	Average width(cm)	SD width(cm)	No of samples for width	Average seed length(cm)	SD seed length(cm)	No of samples for seed length	Average weight	No of samples for weight	Sample replicate	Data set	Country of origin	Collection information	Ripening stage	Picture file	Biosample availability
1	1.2	00001_AACGTGAT_L005	Aseela	4.48545	0.378511	6	2.4418	0.108201	6			0	11.3833	6		Batch One	Libya	Al-Nakhlatain - Abu Dhabi Date Palm Festival 2012	0	00001.JPG	Samples from same variety available
1	1.3	00001_AACGTGAT_L005	Aseela	4.48545	0.378511	6	2.4418	0.108201	6			0	11.3833	6	replicate	Batch One	Algeria	Morocco Trip 2013	0	00001.JPG	Samples from same variety available
2	2.2	00002_AAACATCG	Piarom, Grade 1	4.14697	0.192364	11	1.87803	0.110068	11	2.27917	0.135529	2	9.62308	13		Batch One	Algeria	Morocco Trip 2013	0	00002.JPG	Samples from same variety available
4	4.1	00004_ATGCCTAA_L006	Rabee	4.28801	0.306074	11	1.94041	0.0722351	11	2.62605	0.207973	2	8.75385	13		Batch One	Algeria	Morocco Trip 2013	0	00004.JPG	Samples from same variety available
4	4.2	00004_ATGCCTAA_L006	Rabee	4.28801	0.306074	11	1.94041	0.0722351	11	2.62605	0.207973	2	8.75385	13	replicate	Batch One	Morocco	Mghalba oasis - Morocco Trip 2013	0	00004.JPG	Samples from same variety available
5	5.2	00005_AGTGGTCA_L007	Khasoy	2.6441	0.12707	11	1.94004	0.155645	11	1.47872	0.090269	2	5.48462	13		Batch One	Morocco	Fess Souq - Morocco Trip 2013	0	00005.JPG	Samples from same variety available
5	5.3	00005_AGTGGTCA_L007	Khasoy	2.6441	0.12707	11	1.94004	0.155645	11	1.47872	0.090269	2	5.48462	13	replicate	Batch One	KSA	Al Qaseem Dates - Al Qaseem Dates store	0	00005.JPG	Samples from same variety available
6	6.2	6	Ayash	3.59239	0.394553	10	2.54022	0.225224	10			0	8.84	10		Batch One	Tunisia	Personal collection - Eman Mabrook - BCQ	0	00006.JPG	Samples from same variety available
7	7.2	00007_ACATTGGC_L002	Mumtaza	3.86739	0.374498	10	2.73043	0.41762	10			0	9.34444	9		Batch One	Tunisia	Personal collection - Eman Mabrook - BCQ	0	00007.JPG	Samples from same variety available
7	7.3	00007_ACATTGGC_L002	Mumtaza	3.86739	0.374498	10	2.73043	0.41762	10			0	9.34444	9	replicate	Batch One	UAE	Al Danayeh - Abu Dhabi Date Palm Festival 2012	0	00007.JPG	Samples from same variety available
8	8.1	00008_CAGATCTG_L006	Nawader	4.01868	0.468064	10	2.48791	0.346428	10			0	10.79	10		Batch One	KSA	Al Qaseem Dates - Al Qaseem Dates store	0	00008.JPG	Samples from same variety available
8	8.3	00008_CAGATCTG_L006	Nawader	4.01868	0.468064	10	2.48791	0.346428	10			0	10.79	10	replicate	Batch One	KSA	Al Qaseem Dates - Al Qaseem Dates store	0	00008.JPG	Samples from same variety available
9	9.1	DPWGS-00009_CGACACAC_L006	Zamlee	3.12147	0.212457	9	2.47175	0.173987	9			0	8.85556	9		Batch One	Pakistan	Sindh Board of Investment (SBI) - Abu Dhabi Date Palm Festival 2012	0	00009.JPG	Samples from same variety available
9	9.3	DPWGS-00009_CGACACAC_L006	Zamlee	3.12147	0.212457	9	2.47175	0.173987	9			0	8.85556	9	replicate	Batch One	Pakistan	Sindh Board of Investment (SBI) - Abu Dhabi Date Palm Festival 2012	0	00009.JPG	Samples from same variety available
10	10	00010_S4_L004	Sheshe	4.09337	0.241477	11	2.70434	0.125405	11	2.1982	0.140147	2	12.9538	13		Batch Two	Pakistan	Sindh Board of Investment (SBI) - Abu Dhabi Date Palm Festival 2012	0	00010.JPG	Samples from same variety available
10	10.2	00010_S4_L004	Sheshe	4.09337	0.241477	11	2.70434	0.125405	11	2.1982	0.140147	2	12.9538	13	replicate	Batch One	Dubai, UAE	farm - Abu Dhabi Date Palm Festival 2012	0	00010.JPG	Samples from same variety available
11	11	11_S2_L001	Menefi	4.12727	0.155392	11	2.56073	0.208475	11	2.1	0.118794	2	12.6846	13		Batch Two	Dubai, UAE	farm - Abu Dhabi Date Palm Festival 2012	0	00011.JPG	Samples from same variety available
11	11.1	11_S2_L001	Menefi	4.12727	0.155392	11	2.56073	0.208475	11	2.1	0.118794	2	12.6846	13	replicate	Batch One	UAE	Date Palm Friends Society - Abu Dhabi Date Palm Festival 2012	0	00011.JPG	Samples from same variety available
11	11.3	11_S2_L001	Menefi	4.12727	0.155392	11	2.56073	0.208475	11	2.1	0.118794	2	12.6846	13	replicate	Batch One	KSA	Abu Dhabi Date Palm Festival 2013	0	00011.JPG	Samples from same variety available
12	12.1	00012_CTGTAGCC_L001	Berni	5.04329	0.344839	11	2.20779	0.129529	11	2.76984	0.0673435	2	13.2	13		Batch One	Morocco	Awfous Souq - Morocco Trip 2013	0	00012.JPG	Samples from same variety available
12	12.3	00012_CTGTAGCC_L001	Berni	5.04329	0.344839	11	2.20779	0.129529	11	2.76984	0.0673435	2	13.2	13	replicate	Batch One	Morocco	Awfous Souq - Morocco Trip 2013	0	00012.JPG	Samples from same variety available
13	13.2	00013_AGTACAAG_L002	Ambara	5.94561	0.386345	11	2.36286	0.13516	11	3.01282	0.139004	2	16.1615	13		Batch One	Morocco	Awfous Souq - Morocco Trip 2013	0	00013.JPG	Samples from same variety available
14	14.1	DPWGS-00014_S1_L008	Sultana	3.54511	0.361498	10	2.21873	0.213842	11	2.03383	0.324312	2	7.64615	13		Batch One	Sudan	Abu Dhabi Date Palm Festival 2013	0	00014.JPG	Samples from same variety available
14	14.2	DPWGS-00014_S1_L008	Sultana	3.54511	0.361498	10	2.21873	0.213842	11	2.03383	0.324312	2	7.64615	13	replicate	Batch One	Pakistan	Sindh Board of Investment (SBI) - Abu Dhabi Date Palm Festival 2012	0	00014.JPG	Samples from same variety available
15	15.3	00015_AACCGAGA_L001	Jabri	3.21399	0.252088	11	2.53636	0.14944	11	1.70769	0.1523	2	8.67692	13		Batch One	Morocco	Ourzazet souq - Morocco Trip 2013	0	00015.JPG	Samples from same variety available
16	16.1	00016_AACGCTTA_L002	BuMaan	3.39062	0.24683	11	2.29545	0.106136	11	1.78516	0.0276214	2	8.86154	13		Batch One	Morocco	Awfous Souq - Morocco Trip 2013	0	00016.JPG	Samples from same variety available
16	16.2	00016_AACGCTTA_L002	BuMaan	3.39062	0.24683	11	2.29545	0.106136	11	1.78516	0.0276214	2	8.86154	13	replicate	Batch One	Morocco	Awfous Souq - Morocco Trip 2013	0	00016.JPG	Samples from same variety available
17	17.3	00017_AAGACGGA_L005	Safawin	4.13564	0.320117	11	2.21284	0.224108	11	2.25794	0.218866	2	9.84615	13		Batch One	Morocco	Awfous Souq - Morocco Trip 2013	0	00017.JPG	Samples from same variety available
18	18.2	00018_AAGGTACA_L001	Saeedi	3.95764	0.239952	8	2.41116	0.192594	8			0	12.275	8		Batch One	Morocco	Awfous Souq - Morocco Trip 2013	0	00018.JPG	Samples from same variety available
18	18.3	00018_AAGGTACA_L001	Saeedi	3.95764	0.239952	8	2.41116	0.192594	8			0	12.275	8	replicate	Batch One	UAE	Al Danayeh - Abu Dhabi Date Palm Festival 2012	0	00018.JPG	Samples from same variety available
19	19.3	00019_ACACAGAA_L003	Gagee	3.80769	0.165843	10	2.18803	0.0773965	10			0	9.09	10		Batch One	UAE	Al Danayeh - Abu Dhabi Date Palm Festival 2012	0	00019.JPG	Samples from same variety available
20	20.2	20	Ghazelee	3.32362	0.230148	10	1.82677	0.127127	10			0	5.33	10		Batch One	Libya	Al-Nakhlatain - Abu Dhabi Date Palm Festival 2012	0	00020.JPG	Samples from same variety available
20	20.3	20	Ghazelee	3.32362	0.230148	10	1.82677	0.127127	10			0	5.33	10	replicate	Batch One	Libya	Al-Nakhlatain - Abu Dhabi Date Palm Festival 2012	0	00020.JPG	Samples from same variety available
21	21.3	00021_ACCTCCAA_L005	Malakabi	4.39355	0.296548	10	1.74274	0.107557	10			0	5.28	10		Batch One	Morocco	Awfous Souq - Morocco Trip 2013	0	00021.JPG	Samples from same variety available
22	22	00022_ACGCTCGA_L004	Ibrahim ( Iraqi Ajwa)	3.99587	0.484116	10	2.68099	0.137089	10	2.39256	0.0759702	2	14.8846	13		Batch Two	Morocco	Awfous Souq - Morocco Trip 2013	0	00022.JPG	Samples from same variety available
22	22.2	00022_ACGCTCGA_L004	Ibrahim ( Iraqi Ajwa)	3.99587	0.484116	10	2.68099	0.137089	10	2.39256	0.0759702	2	14.8846	13	replicate	Batch One	Morocco	Awfous Souq - Morocco Trip 2013	0	00022.JPG	Samples from same variety available
23	23.1	00023_ACGTATCA_L005	Um Alamod	4.22378	0.322163	11	2.37063	0.157704	11	2.45299	0.13296	2	12.0385	13		Batch One	Morocco	Awfous Souq - Morocco Trip 2013	0	00023.JPG	Samples from same variety available
23	23.3	00023_ACGTATCA_L005	Um Alamod	4.22378	0.322163	11	2.37063	0.157704	11	2.45299	0.13296	2	12.0385	13	replicate	Batch One	Morocco	Mghalba oasis - Morocco Trip 2013	0	00023.JPG	Samples from same variety available
24	24	00024_NoIndex_L008	Khiyara	4.96364	0.321677	11	2.76288	0.298988	11	2.525	0.329983	2	20.6154	13		Batch Two	Morocco	Mghalba oasis - Morocco Trip 2013	0	00024.JPG	Samples from same variety available
24	24.2	00024_NoIndex_L008	Khiyara	4.96364	0.321677	11	2.76288	0.298988	11	2.525	0.329983	2	20.6154	13	replicate	Batch One	Morocco	Fess Souq - Morocco Trip 2013	0	00024.JPG	Samples from same variety available
24	24.3	00024_NoIndex_L008	Khiyara	4.96364	0.321677	11	2.76288	0.298988	11	2.525	0.329983	2	20.6154	13	replicate	Batch One	Morocco	Awfous Souq - Morocco Trip 2013	0	00024.JPG	Samples from same variety available
25	25.2	00025_AGAGTCAA_L005	Barani	4.40813	0.407961	10	2.61545	0.106835	10			0	14.32	10		Batch One	Morocco	Mghalba oasis - Morocco Trip 2013	0	00025.JPG	Samples from same variety available
26	26.1	00026_AGATCGCA_L006	Sangol	4.44435	0.306745	10	2.325	0.221511	10			0	12.11	10		Batch One	Morocco	Ourzazet Souq - Morocco Trip 2013	0	00026.JPG	Samples from same variety available
26	26.2	00026_AGATCGCA_L006	Sangol	4.44435	0.306745	10	2.325	0.221511	10			0	12.11	10	replicate	Batch One	UAE	Al Danayeh - Abu Dhabi Date Palm Festival 2012	0	00026.JPG	Samples from same variety available
27	27	00027_S6_L005	Aseel	3.3567	0.24563	11	1.92527	0.130234	11	1.93644	0.137826	2	6.42308	13		Batch Two	UAE	Al Danayeh - Abu Dhabi Date Palm Festival 2012	0	00027.JPG	Samples from same variety available
27	27.2	00027_S6_L005	Aseel	3.3567	0.24563	11	1.92527	0.130234	11	1.93644	0.137826	2	6.42308	13	replicate	Batch One	Libya	Al-Nakhlatain - Abu Dhabi Date Palm Festival 2012	0	00027.JPG	Samples from same variety available
27	27.3	00027_S6_L005	Aseel	3.3567	0.24563	11	1.92527	0.130234	11	1.93644	0.137826	2	6.42308	13	replicate	Batch One	Libya	Al-Nakhlatain - Abu Dhabi Date Palm Festival 2012	0	00027.JPG	Samples from same variety available
28	28.3	00028_AGTCACTA	Gorakh	4.725	0.407879	10	3.07734	0.208348	10			0	18.12	10		Batch One	UAE	Abu Dhabi Date Palm Festival 2013	0	00028.JPG	Samples from same variety available
29	29.1	00029_ATCCTGTA_L004	Zayaki	4.2176	0.306766	10	2.072	0.194502	10			0	8.53	10		Batch One	Algeria	Morocco Trip 2013	0	00029.JPG	Samples from same variety available
29	29.3	00029_ATCCTGTA_L004	Zayaki	4.2176	0.306766	10	2.072	0.194502	10			0	8.53	10	replicate	Batch One	Algeria	Morocco Trip 2013	0	00029.JPG	Samples from same variety available
30	30	00030_ATTGAGGA_L007	Burmeel	4.85423	0.188809	11	2.64498	0.192526	11	2.61207	0.0121915	2	15.3308	13		Batch Two	Algeria	Morocco Trip 2013	0	00030.JPG	Samples from same variety available
30	30.3	00030_ATTGAGGA_L007	Burmeel	4.85423	0.188809	11	2.64498	0.192526	11	2.61207	0.0121915	2	15.3308	13	replicate	Batch One	Algeria	Morocco Trip 2013	0	00030.JPG	Samples from same variety available
31	31.2	00031_NoIndex_L008	Berni	5.13462	0.254685	8	2.48291	0.213944	8			0	14.3875	8		Batch One	Tunisia	Personal collection - Eman Mabrook - BCQ	0	00031.JPG	Samples from same variety available
31	31.3	00031_NoIndex_L008	Berni	5.13462	0.254685	8	2.48291	0.213944	8			0	14.3875	8	replicate	Batch One	Tunisia	Personal collection - Eman Mabrook - BCQ	0	00031.JPG	Samples from same variety available
32	32.1	00032_GACTAGTA_L007	Abel	4.04065	0.376216	10	2.46748	0.115184	10			0	11.39	10		Batch One	Algeria	Morocco Trip 2013	0	00032.JPG	Samples from same variety available
34	34.1	DPWGS-00034_S13_L007	Sagai dry	4.25573	0.258208	11	2.56689	0.291054	11	2.04065	0.068986	2	13.7154	13		Batch One	Qatar	Al Qaseem Dates - Al Qaseem Dates store	0	00034.JPG	Samples from same variety available
34	34.3	DPWGS-00034_S13_L007	Sagai dry	4.25573	0.258208	11	2.56689	0.291054	11	2.04065	0.068986	2	13.7154	13	replicate	Batch One	Qatar	Al Qaseem Dates - Al Qaseem Dates store	0	00034.JPG	Samples from same variety available
35	35.2	DPWGS-00035_S3_L002	Khudry	4.67406	0.321821	11	2.50037	0.248423	11			0	14.1182	11		Batch One	Algeria	Morocco Trip 2013	0	00035.JPG	Samples from same variety available
36	36.3	00036_NoIndex_L002	Ajwa medina	2.97561	0.300153	11	2.25573	0.161023	11	1.80488	0.103479	2	8.08462	13		Batch One	Morocco	Marrakech Souq - Morocco Trip 2013	0	00036.JPG	Samples from same variety available
37	37.2	00037_CATACCAA	Safawi - medina	4.09167	0.177169	11	2.225	0.22183	11	2.26667	0.0471405	2	9.24615	13		Batch One	Egypt	Orient - Abu Dhabi Date Palm Festival 2012	0	00037.JPG	Samples from same variety available
37	37.3	00037_CATACCAA	Safawi - medina	4.09167	0.177169	11	2.225	0.22183	11	2.26667	0.0471405	2	9.24615	13	replicate	Batch One	Algeria	Morocco Trip 2013	0	00037.JPG	Samples from same variety available
38	38.1	00038_CCAGTTCA	Sagai - Rotab	4.52928	0.284028	11	2.67488	0.198973	11	2.41525	0.0479394	2	17.0231	13		Batch One	Egypt	Orient - Abu Dhabi Date Palm Festival 2012	0	00038.JPG	Samples from same variety available
38	38.3	00038_CCAGTTCA	Sagai - Rotab	4.52928	0.284028	11	2.67488	0.198973	11	2.41525	0.0479394	2	17.0231	13	replicate	Batch One	Egypt	Orient - Abu Dhabi Date Palm Festival 2012	0	00038.JPG	Samples from same variety available
39	39.1	00039_CCGAAGTA	Rushydia	3.60227	0.209168	11	2.26515	0.115819	11	2.2375	0.0412479	2	9.36154	13		Batch One	Pakistan	Sindh Board of Investment (SBI) - Abu Dhabi Date Palm Festival 2012	0	00039.JPG	Samples from same variety available
40	40.1	00040_CCGTGAGA	Naboot Sultan	3.88956	0.215805	11	2.93313	0.197535	11			0	15.0727	11		Batch One	Tunisia	Personal collection - Eman Mabrook - BCQ	0	00040.JPG	Samples from same variety available
40	40.3	00040_CCGTGAGA	Naboot Sultan	3.88956	0.215805	11	2.93313	0.197535	11			0	15.0727	11	replicate	Batch One	Sudan	Abu Dhabi Date Palm Festival 2013	0	00040.JPG	Samples from same variety available
41	41.1	41_S5_L003	Sufri	4.65397	0.315785	11	2.42424	0.217361	11	2.19841	0.0112239	2	11.8769	13		Batch One	Morocco	Ourzazet Souq - Morocco Trip 2013	0	00041.JPG	Samples from same variety available
41	41.3	41_S5_L003	Sufri	4.65397	0.315785	11	2.42424	0.217361	11	2.19841	0.0112239	2	11.8769	13	replicate	Batch One	Algeria	Morocco Trip 2013	0	00041.JPG	Samples from same variety available
42	42.1	00042_CGAACTTA_L001	Shieshi Rotab	3.64736	0.195324	11	2.44941	0.129339	11	2.18952	0.0399173	2	10.6615	13		Batch One	Tunisia	Personal collection - Eman Mabrook - BCQ	0	00042.JPG	Samples from same variety available
42	42.3	00042_CGAACTTA_L001	Shieshi Rotab	3.64736	0.195324	11	2.44941	0.129339	11	2.18952	0.0399173	2	10.6615	13	replicate	Batch One	Tunisia	Personal collection - Eman Mabrook - BCQ	0	00042.JPG	Samples from same variety available
43	43.3	DPWGS-00043_S8_L008	khlas	3.49267	0.191401	11	2.22287	0.184156	11	1.98387	0.0114049	2	7.26154	13		Batch One	Tunisia	Personal collection - Eman Mabrook - BCQ	0	00043.JPG	Samples from same variety available
44	44	00044_CGCATACA_L004	Mabroom	3.46041	0.344676	11	2.06232	0.150791	11	1.91129	0.0228099	2	6.26923	13		Batch Two	Algeria	Morocco Trip 2013	0	00044.JPG	Samples from same variety available
44	44.1	00044_CGCATACA_L004	Mabroom	3.46041	0.344676	11	2.06232	0.150791	11	1.91129	0.0228099	2	6.26923	13	replicate	Batch One	Iran	Abu Dhabi Date Palm Festival 2013	0	00044.JPG	Samples from same variety available
44	44.2	00044_CGCATACA_L004	Mabroom	3.46041	0.344676	11	2.06232	0.150791	11	1.91129	0.0228099	2	6.26923	13	replicate	Batch One	Iraq	Al Basra Dates - Abu Dhabi Date Palm Festival 2012	0	00044.JPG	Samples from same variety available
45	45.1	45_S10_L006	Medjoul	4.13813	0.325744	11	2.52431	0.174454	11	2.62016	0.0328887	2	13.0846	13		Batch One	Iraq	Al Basra Dates - Abu Dhabi Date Palm Festival 2012	0	00045.JPG	Samples from same variety available
46	46.1	00046_CTGAGCCA	Naboot Ali	4.03524	0.261307	11	2.91543	0.109928	11	1.91473	0.142518	2	13.6923	13		Batch One	UAE	Al Danayeh - Abu Dhabi Date Palm Festival 2012	0	00046.JPG	Samples from same variety available
46	46.2	00046_CTGAGCCA	Naboot Ali	4.03524	0.261307	11	2.91543	0.109928	11	1.91473	0.142518	2	13.6923	13	replicate	Batch One	Morocco	Marrakech Souq - Morocco Trip 2013	0	00046.JPG	Samples from same variety available
47	47.1	00047_CTGGCATA_L003	Amber - medina	5.7131	0.50708	9	2.801	0.260981	9			0	17.5556	9		Batch One	Morocco	Ourzazet Souq - Morocco Trip 2013	0	00047.JPG	Samples from same variety available
47	47.2	00047_CTGGCATA_L003	Amber - medina	5.7131	0.50708	9	2.801	0.260981	9			0	17.5556	9	replicate	Batch One	Morocco	Ourzazet Souq - Morocco Trip 2013	0	00047.JPG	Samples from same variety available
48	48.1	00048_GAATCTGA	Mabroom	3.73377	0.309491	11	2.03752	0.135205	11	2.43254	0.0729555	2	8.11538	13		Batch One	Morocco	Ourzazet Souq - Morocco Trip 2013	0	00048.JPG	Samples from same variety available
49	49.2	00049_CAAGACTA	Sukary	3.66095	0.33965	11	2.83383	0.23751	11	1.97131	0.0289798	2	11.7385	13		Batch One	Morocco	Ourzazet Souq - Morocco Trip 2013	0	00049.JPG	Samples from same variety available
49	49.3	00049_CAAGACTA	Sukary	3.66095	0.33965	11	2.83383	0.23751	11	1.97131	0.0289798	2	11.7385	13	replicate	Batch One	Morocco	Ourzazet Souq - Morocco Trip 2013	0	00049.JPG	Samples from same variety available
50	50	00050_GAGCTGAA_L008	Khudry	4.52903	0.240323	10	2.98468	0.191199	10			0	14.4	10		Batch Two	Morocco	Ourzazet Souq - Morocco Trip 2013	0	00050.JPG	Samples from same variety available
50	50.1	00050_GAGCTGAA_L008	Khudry	4.52903	0.240323	10	2.98468	0.191199	10			0	14.4	10	replicate	Batch One	Iran	Zargarzadeh.com - Abu Dhabi Date Palm Festival 2012	0	00050.JPG	Samples from same variety available
51	51.2	00051_GATAGACA	Dried dates	4.12444	0.269841	11	1.95156	0.222355	11	2.09016	0.162287	2	5.3	13		Batch One	Iran	Zargarzadeh.com - Abu Dhabi Date Palm Festival 2012	0	00051.JPG	Samples from same variety available
51	51.3	00051_GATAGACA	Dried dates	4.12444	0.269841	11	1.95156	0.222355	11	2.09016	0.162287	2	5.3	13	replicate	Batch One	KSA	Date Crown - Carrefour	0	00051.JPG	Samples from same variety available
52	52.1	00052_GCCACATA_L005	Sufri	3.97063	0.379845	11	2.14196	0.225933	11	2.05385	0.0870285	2	7.73846	13		Batch One	Iraq	Al Basra Dates - Abu Dhabi Date Palm Festival 2012	0	00052.JPG	Samples from same variety available
52	52.3	00052_GCCACATA_L005	Sufri	3.97063	0.379845	11	2.14196	0.225933	11	2.05385	0.0870285	2	7.73846	13	replicate	Batch One	Iraq	Al Basra Dates - Abu Dhabi Date Palm Festival 2012	0	00052.JPG	Samples from same variety available
53	53.2	00053_GCGAGTAA_L008	Safawi	4.11401	0.23536	11	2.48957	0.165244	11	2.51639	0	2	9.81538	13		Batch One	Iraq	Al Basra Dates - Abu Dhabi Date Palm Festival 2012	0	00053.JPG	Samples from same variety available
54	54.1	54_GCTAACG_L007	Mabroom	4.30227	0.407126	11	2.16591	0.12679	11	2.35833	0.0942809	2	9.49231	13		Batch One	Qatar	Al Qaseem Dates - Al Qaseem Dates store	0	00054.JPG	Samples from same variety available
54	54.2	54_GCTAACG_L007	Mabroom	4.30227	0.407126	11	2.16591	0.12679	11	2.35833	0.0942809	2	9.49231	13	replicate	Batch One	KSA	Al Qaseem Dates - Al Qaseem Dates store	0	00054.JPG	Samples from same variety available
55	55.3	00055_GCTCGGTA	Kheneizi	3.09562	0.183023	11	2.06397	0.11142	11	1.72222	0.214751	2	6.65385	13		Batch One	Qatar	Al Qaseem Dates - Al Qaseem Dates store	0	00055.JPG	Samples from same variety available
56	56.1	00056_GGAGAACA	Suqai	4.29912	0.410253	11	2.47507	0.170177	11	2.21371	0.0285124	2	12.9154	13		Batch One	Qatar	Al Qaseem Dates - Al Qaseem Dates store	0	00056.JPG	Samples from same variety available
57	57.2	00057_GGTGCGAA	Safawi	4.11977	0.403865	11	2.16883	0.160862	11	2.13492	0.0561196	2	9.49231	13		Batch One	Sudan	Abu Dhabi Date Palm Festival 2013	0	00057.JPG	Samples from same variety available
57	57.3	00057_GGTGCGAA	Safawi	4.11977	0.403865	11	2.16883	0.160862	11	2.13492	0.0561196	2	9.49231	13	replicate	Batch One	Morocco	Fess Souq - Morocco Trip 2013	0	00057.JPG	Samples from same variety available
58	58.3	00058_GTACGCAA_L007	Sagai	3.50964	0.185446	11	2.2259	0.100265	11	2.07197	0.112494	2	8.45385	13		Batch One	Jordan	Abu Dhabi Date Palm Festival 2013	0	00058.JPG	Samples from same variety available
60	60	00060_GTCGTAGA	Allig	4.2011	0.278544	11	1.9449	0.161564	11	2.28788	0.214275	2	7.71538	13		Batch Two	Morocco	Mghalba oasis - Morocco Trip 2013	0	00060.JPG	Samples from same variety available
60	60.2	00060_GTCGTAGA	Allig	4.2011	0.278544	11	1.9449	0.161564	11	2.28788	0.214275	2	7.71538	13	replicate	Batch One	Morocco	Mghalba oasis - Morocco Trip 2013	0	00060.JPG	Samples from same variety available
61	61	00061_GTCTGTCA_L001	Hamrata	4.03418	0.32186	11	2.10663	0.151082	11	2.54511	0.0797489	2	8.36923	13		Batch Two	Morocco	Mghalba oasis - Morocco Trip 2013	0	00061.JPG	Samples from same variety available
61	61.1	00061_GTCTGTCA_L001	Hamrata	4.03418	0.32186	11	2.10663	0.151082	11	2.54511	0.0797489	2	8.36923	13	replicate	Batch One	Morocco	Mghalba oasis - Morocco Trip 2013	0	00061.JPG	Samples from same variety available
61	61.3	00061_GTCTGTCA_L001	Hamrata	4.03418	0.32186	11	2.10663	0.151082	11	2.54511	0.0797489	2	8.36923	13	replicate	Batch One	KSA	Al Qaseem Dates - Al Qaseem Dates store	0	00061.JPG	Samples from same variety available
62	62.2	00062_GTGTTCTA	Grenja	3.2219	0.192256	11	2.21618	0.166972	11	2.19685	0.0334066	2	8.89231	13		Batch One	KSA	Al Qaseem Dates - Al Qaseem Dates store	0	00062.JPG	Samples from same variety available
64	64.2	DPWGS-00064_S9_L008	Deglet Nour	4.33142	0.24024	11	2.04009	0.254282	11	2.29528	0.239414	2	8.78462	13		Batch One	KSA	Al Qaseem Dates - Al Qaseem Dates store	0	00064.JPG	Samples from same variety available
64	64.3	DPWGS-00064_S9_L008	Deglet Nour	4.33142	0.24024	11	2.04009	0.254282	11	2.29528	0.239414	2	8.78462	13	replicate	Batch One	Qatar	Al Qaseem Dates - Al Qaseem Dates store	0	00064.JPG	Samples from same variety available
69	69.3	00069_TCTTCACA	Medjoul	5.09673	0.442949	11	2.81382	0.211391	11	2.464	0.0452548	2	18.0077	13		Batch One	KSA	Carrefour - Carrefour	0	00069.JPG	Samples from same variety available
70	70.2	00070_S6_L005	Sukkary	3.6541	0.223202	10	2.87541	0.183561	10			0	12.43	10		Batch One	KSA	Carrefour - Carrefour	0	00070.JPG	Samples from same variety available
71	71	71	Fegous-ghlid	4.36182	0.458864	11	2.83545	0.23032	11	2.51	0	2	13.0631	13		Batch Two	Morocco	Marrakech Souq - Morocco Trip 2013	0	00071.JPG	Samples from same variety available
72	72	DPWGS-00072_NoIndex_L003	Majhool AA	4.98347	0.336616	11	3.0062	0.269218	11	2.47159	0.0723177	2	25.8331	13		Batch Two	Egypt	Orient - Abu Dhabi Date Palm Festival 2012	0	00072.JPG	Samples from same variety available
73	73	DPWGS-00073_NoIndex_L007	Jihl	3.85807	0.282285	11	2.50742	0.181569	11	1.89796	0.144308	2	7.13846	13		Batch Two	KSA	Al Qaseem Dates - Al Qaseem Dates store	0	00073.JPG	Samples from same variety available
74	74	DPWGS-00074_S1_L001	Tadment	3.83368	0.265835	11	2.15083	0.156727	11	1.77841	0.104459	2	6.23385	13		Batch Two	California, USA	Spinneys - Spinneys	0	00074.JPG	Samples from same variety available
75	75	DPWGS-00075_CGACTGGA_L003	Sayer	3.91	0.234819	11	2.14091	0.214264	11	2.065	0.0636396	2	6.10308	13		Batch Two	Morocco	Awfous Souq - Morocco Trip 2013	0	00075.JPG	Samples from same variety available
77	77	77	Hafs	3.90636	0.311039	11	2.31636	0.117326	11	2.05	0.0141421	2	10.5778	13		Batch Two	Morocco	Awfous Souq - Morocco Trip 2013	0	00077.JPG	Samples from same variety available
78	78	DPWGS-00078_S1_L001	Bouzagza	3.71919	0.279731	11	2.15657	0.231978	11	2.15	0.164992	2	4.77615	13		Batch Two	Morocco	Awfous Souq - Morocco Trip 2013	0	00078.JPG	Samples from same variety available
79	79	DPWGS-00079_CTGAGCCA_L007	Boukhanda	3.51894	0.246495	11	2.48958	0.22501	11	2.25521	0.316725	2	9.72615	13		Batch Two	Morocco	Awfous Souq - Morocco Trip 2013	0	00079.JPG	Samples from same variety available
80	80	DPWGS-00080_NoIndex_L006	Agalid	4.80909	0.405116	11	2.82121	0.238641	11	2.15556	0.235702	2	12.2692	13		Batch Two	UAE	Azaad Dates - Abu Dhabi Date Palm Festival 2012	0	00080.JPG	Samples from same variety available
81	81	DPWGS-00081_GAATCTGA_L004	Lakhal	4.56957	0.365694	11	2.43506	0.19475	11	2.55102	0.288615	2	10.6085	13		Batch Two	UAE	Azaad Dates - Abu Dhabi Date Palm Festival 2012	0	00081.JPG	Samples from same variety available
82	82	DPWGS-00082_CAAGACTA_L002	Najda	4.22443	0.233545	11	3.10606	0.345853	11	2.66146	0.316725	2	15.2985	13		Batch Two	UAE	Azaad Dates - Abu Dhabi Date Palm Festival 2012	0	00082.JPG	Samples from same variety available
83	83	DPWGS-00083_GAGCTGAA_L002	Wahardan	4.06566	0.387345	11	2.50909	0.346795	11	2.26111	0.0549972	2	8.63154	13		Batch Two	UAE	Abu Dhabi Date Palm Festival 2013	0	00083.JPG	Samples from same variety available
84	84	DPWGS-00084_CGCTGATC_L008	Bid-djaj	3.59557	0.222676	11	2.81002	0.186124	11	1.97436	0.525797	2	10.0485	13		Batch Two	UAE	Date Palm Friends Society - Abu Dhabi Date Palm Festival 2012	0	00084.JPG	Samples from same variety available
85	85	DPWGS-00085_ACAAGCTA_L001	Azaghzaw	4.45245	0.803234	8	2.68071	0.214337	8			0	11.01	8		Batch Two	UAE	Date Palm Friends Society - Abu Dhabi Date Palm Festival 2012	0	00085.JPG	Samples from same variety available
86	86	DPWGS-00086_CTGTAGCC_L001	Bouslikh	4.12027	0.220349	11	2.65246	0.161863	11	2.21875	0.383016	2	11.9323	13		Batch Two	KSA	Al Qaseem Dates - Al Qaseem Dates store	0	00086.JPG	Samples from same variety available
87	87	DPWGS-00087_AGTACAAG_L001	Tazgaghzt	4.66529	0.32641	11	2.41426	0.153419	11	2.65909	0.160706	2	9.32462	13		Batch Two	KSA	Al Qaseem Dates - Al Qaseem Dates store	0	00087.JPG	Samples from same variety available
88	88	DPWGS-00088_NoIndex_L001	Tamaright 2	4.263	0.2169	10	2.412	0.106333	10	2.56		1	9.72333	12		Batch Two	KSA	Al Qaseem Dates - Al Qaseem Dates store	0	00088.JPG	Samples from same variety available
89	89	DPWGS-00089_NoIndex_L002	khalt-lhammar	3.21667	0.317753	10	1.80889	0.216456	10			0	3.241	10		Batch Two	KSA	Al Qaseem Dates - Al Qaseem Dates store	0	00089.JPG	Samples from same variety available
90	90	DPWGS-00090_AACGCTTA_L001	Mejhool	4.64299	0.218208	11	2.75	0.170655	11			0	14.8417	12		Batch Two	Morocco	Fess Souq - Morocco Trip 2013	0	00090.JPG	Samples from same variety available
91	91	DPWGS-00091_S1_L001	Belahzit	4.68122	0.293771	9	2.69577	0.208258	9			0	12.4911	9		Batch Two	UAE	Date Palm Friends Society - Abu Dhabi Date Palm Festival 2012	0	00091.JPG	Samples from same variety available
92	92	DPWGS-00092_S2_L001	Shetwia	3.66109	0.196202	7	2.47264	0.226245	7			0	8.47143	7		Batch Two	UAE	Date Palm Friends Society - Abu Dhabi Date Palm Festival 2012	0	00092.JPG	Samples from same variety available
93	93	DPWGS-00093_S1_L001	Booserdoon	3.90909	0.273071	11	2.42803	0.0795297	11	2.45833		1	8.6975	12		Batch Two	Iran	Zargarzadeh.com - Abu Dhabi Date Palm Festival 2012	0	00093.JPG	Samples from same variety available
96	96	DPWGS-00096_GCGAGTAA_L003	Bekri-khder	4.95273	0.262263	11	2.53636	0.216299	11	3.075	0.0636396	2	11.4985	13		Batch Two	UAE	Abu Dhabi Date Palm Festival 2013	0	00096.JPG	Samples from same variety available
98	98	DPWGS-00098_S5_L005	Boufegous rqiq	4.09179	0.24251	9	2.45531	0.241371	9			0	10.3178	9		Batch Two	Iran	Zargarzadeh.com - Abu Dhabi Date Palm Festival 2012	0	00098.JPG	Samples from same variety available
100	100	DPWGS-00100_GCTCGGTA_L005	Boussakri	4.29644	0.332619	11	2.65415	0.23205	11			0	12.34	11		Batch Two	Iran	Zargarzadeh.com - Abu Dhabi Date Palm Festival 2012	0	00100.JPG	Samples from same variety available
101	101	DPWGS-00101_GGAGAACA_L005	Admoo	4.16897	0.328087	11	2.6413	0.189455	11	2.41848	0.0384297	2	12.4815	13		Batch Two	KSA	Al Qaseem Dates - Al Qaseem Dates store	0	00101.JPG	Samples from same variety available
104	104	DPWGS-00104_GGTGCGAA_L004	Boozekri	3.66012	0.154684	11	2.00723	0.182688	11	2.17614	0.1366	2	4.80077	13		Batch Two	Libya	Abu Dhabi Date Palm Festival 2013	0	00104.JPG	Samples from same variety available
105	105	DPWGS-00105_S4_L002	Zaghlool	5.93939	0.377822	11	2.39798	0.327309	11	3.45	0.117851	2	10.7877	13		Batch Two	Egypt	Orient - Abu Dhabi Date Palm Festival 2012	0	00105.JPG	Samples from same variety available
108	108	DPWGS-00108_GTCGTAGA_L006	Deglet Bayda	4.55319	0.339093	5	2.07234	0.0859005	5			0	7.134	5		Batch Two	Egypt	Orient - Abu Dhabi Date Palm Festival 2012	0	00108.JPG	Samples from same variety available
109	109	DPWGS-00109_GTCTGTCA_L004	Deglet Nour Hourra	4.45035	0.315774	6	2.34752	0.120296	6			0	8.965	6		Batch Two	KSA	Carrefour - Carrefour	0	00109.JPG	Samples from same variety available
112	112	DPWGS-00112_GTGTTCTA_L003	Adam adaalee	3.58994	0.251899	11	2.27273	0.144952	11	2.13298	0.0225672	2	5.67385	13		Batch Two	KSA	Al Alwani Dates - Lulu	0	00112.JPG	Samples from same variety available
113	113	DPWGS-00113_TAGGATGA_L008	Tantebouchte	2.66149	0.250034	7	2.47981	0.172484	7			0	6.75429	7		Batch Two	KSA	Al Alwani Dates - Lulu	0	00113.JPG	Samples from same variety available
114	114	DPWGS-00114_TATCAGCA_L006	Fegous	3.74455	0.239807	11	2.39455	0.318005	11	1.79	0.0282843	2	9.12308	13		Batch Two	KSA	Al Qaseem Dates - Al Qaseem Dates store	0	00114.JPG	Samples from same variety available
117	117	DPWGS-00117_L002	Deglet Nour	4.80612	0.19486	4	2.29337	0.194748	4			0	12.12	4		Batch Two	KSA	Al Qaseem Dates - Al Qaseem Dates store	0	00117.JPG	Samples from same variety available
119	119	DPWGS-00119_TCTTCACA_L003	Telemsoua	3.9666	0.262826	11	2.01206	0.18046	11	2.17857	0.00721538	2	6.77615	13		Batch Two	UAE	Al Danayeh - Abu Dhabi Date Palm Festival 2012	0	00119.JPG	Samples from same variety available
120	120	120	Adam bujamaa	4.7314	0.520307	11	2.2562	0.216528	11	2.6875	0.297306	2	8.66077	13		Batch Two	UAE	Liwa Dates - Lulu	0	00120.JPG	Samples from same variety available
122	122	122	Tamjhourt	3.58534	0.254296	11	1.98237	0.164035	11			0	4.99538	13		Batch Two	KSA	Al Qaseem Dates - Al Qaseem Dates store	0	00122.JPG	Samples from same variety available
124	124	DPWGS-00124_TGGCTTCA_L005	Gharss	4.31	0.217899	6	2.23667	0.305134	6			0	7.5	6		Batch Two	KSA	Al Qaseem Dates - Al Qaseem Dates store	0	00124.JPG	Samples from same variety available
125	125	DPWGS-00125_TGGTGGTA_L006	Ddagla	5.30585	0.357916	8	2.44548	0.144018	8			0	10.3	8		Batch Two	KSA	Al Qaseem Dates - Al Qaseem Dates store	0	00125.JPG	Samples from same variety available
126	126	DPWGS-00126_TTCACGCA_L007	Tagarbushet	3.66714	0.325715	7	2.54714	0.257081	7			0	9.72	7		Batch Two	KSA	Al Qaseem Dates - Al Qaseem Dates store	0	00126.JPG	Samples from same variety available
128	128	DPWGS-00128_S3_L002	Deglet	5.46475	0.426168	11	3.08163	0.417271	11	2.67347	0.216461	2	22.6969	13		Batch Two	Pakistan	Sindh Board of Investment (SBI) - Abu Dhabi Date Palm Festival 2012	0	00128.JPG	Samples from same variety available
129	129	DPWGS-00129_S9_L006	Adam admaan	4.98182	0.203952	11	2.46818	0.17331	11	2.57	0.0424264	2	10.99	13		Batch Two	Pakistan	Sindh Board of Investment (SBI) - Abu Dhabi Date Palm Festival 2012	0	00129.JPG	Samples from same variety available
131	131	DPWGS-00131_S2_L001	Hameera	3.84759	0.288187	11	2.22193	0.399713	11			0	6.26727	11		Batch Two	Morocco	Ourzazet Souq - Morocco Trip 2013	0	00131.JPG	Samples from same variety available
133	133	DPWGS-00133_S4_L002	Hamray	4.19363	0.104179	4	2.87745	0.249631	4			0	9.89	4		Batch Two	UAE	Azaad Dates - Abu Dhabi Date Palm Festival 2012	0	00133.JPG	Samples from same variety available
136	136	DPWGS-00136_AATGTTGC_L008	Zehdi	3.41958	0.279418	11	2.26661	0.189112	11	1.76923	0.176777	2	6.42923	13		Batch Two	UAE	Azaad Dates - Abu Dhabi Date Palm Festival 2012	0	00136.JPG	Samples from same variety available
137	137	DPWGS-00137_S12_L006	Lulu	2.97961	0.326323	11	2.35599	0.134362	11				7.27538	13		Batch Two	Morocco	Awfous Souq - Morocco Trip 2013	0	00137.JPG	Samples from same variety available
139	139	00139_S8_L006	Siwa	4.07308	0.206877	11	2.33779	0.216237	11	2.41667	0.00693242	2	12.1446	13		Batch Two	Morocco	Awfous Souq - Morocco Trip 2013	0	00139.JPG	Samples from same variety available
141	141	DPWGS-00141_L003	Saeedi	4.24308	0.183517	11	2.47036	0.182989	11	2.67935	0.0384297	2	12.1823	13		Batch Two	Morocco	Awfous Souq - Morocco Trip 2013	0	00141.JPG	Samples from same variety available
142	142	DPWGS-00142_NoIndex_L006	Kulma soda	5.47091	0.352773	11	2.81545	0.280156	11	2.81	0.0707107	2	17.2562	13		Batch Two	Morocco	Awfous Souq - Morocco Trip 2013	0	00142.JPG	Samples from same variety available
143	143	DPWGS-00143_S7_L004	Grundeela/Qundeil	4.54236	0.19124	11	2.33368	0.24043	11	2.84659	0.104459	2	10.8523	13		Batch Two	Morocco	Awfous Souq - Morocco Trip 2013	0	00143.JPG	Samples from same variety available
144	144	144	Barakawi	5.52066	0.355005	11	2.21488	0.187169	11	3.48295	0.409801	2	10.5759	13		Batch Two	Morocco	Awfous Souq - Morocco Trip 2013	0	00144.JPG	Samples from same variety available
145	145	DPWGS-00145_ATAGCGAC_L005	Sultana Bedeen	5.01577	0.317095	11	2.56401	0.313552	11	2.63776	0.00721538	2	15.4592	13		Batch Two	KSA	Al Qaseem Dates - Al Qaseem Dates store	0	00145.JPG	Samples from same variety available
146	146	DPWGS-00146_S13_L008	Aydea Al Qaseem	4.37121	0.145556	11	2.55871	0.225937	11	2.47917	0.0147314	2	16.2069	13		Batch Two	KSA	Al Qaseem Dates - Al Qaseem Dates store	0	00146.JPG	Samples from same variety available
147	147	147	Qatarah/Kattara	3.59358	0.273962	11	2.07308	0.273821	11	2.09314	0.145581	2	7.57923	13		Batch Two	UAE	Abu Dhabi Date Palm Festival 2013	0	00147.JPG	Samples from same variety available
148	148	DPWGS-00148_S4_L002	Msalla	3.11896	0.201444	11	1.9913	0.240285	11	1.95745	0.090269	2	6.27077	13		Batch Two	Egypt	Abu Dhabi Date Palm Festival 2013	0	00148.JPG	Samples from same variety available
149	149	DPWGS-00149_L003	Dabbas	2.66667	0.102062	11	1.8608	0.0669059	11	1.80729	0.169411	2	5.42769	13		Batch Two	KSA	Al Qaseem Dates - Al Qaseem Dates store	0	00149.JPG	Samples from same variety available
150	150	DPWGS-00150_S10_L005	Sillege	3.74905	0.199089	11	1.85606	0.263557	11	2.3125	0.147314	2	7.16846	13		Batch Two	KSA	Al Qaseem Dates - Al Qaseem Dates store	0	00150.JPG	Samples from same variety available
151	151	DPWGS-00151_S3_L002	Harmayi Sadrati	3.90816	0.257903	11	2.32931	0.295288	11	2.44388	0.0649384	2	10.7367	13		Batch Two	Qatar	National Food Company - Carrefour	0	00151.JPG	Samples from same variety available
103	103A	DPWGS-00103_S5_L003	Tarzawa	4.18388	0.26591	11	2.6312	0.163128	11			0	9.35545	11		Batch Two	Qatar	National Food Company - Carrefour	-2	00103.JPG	Samples from same variety available
103	103B	DPWGS-00103_S5_L003	Tarzawa	4.18388	0.26591	11	2.6312	0.163128	11			0	9.35545	11	replicate	Batch Two	Qatar	Al Qaseem Dates - Al Qaseem Dates store	-1	00103.JPG	Samples from same variety available
103	103C	DPWGS-00103_S5_L003	Tarzawa	4.18388	0.26591	11	2.6312	0.163128	11			0	9.35545	11	replicate	Batch Two	Qatar	Al Qaseem Dates - Al Qaseem Dates store	0	00103.JPG	Samples from same variety available
85	85A	DPWGS-00085_ACAAGCTA_L001	Azaghzaw	4.45245	0.803234	8	2.68071	0.214337	8			0	11.01	8		Batch Two	KSA	Personal collection - Personal collection -Mashael Al Shafai	-1	00085.JPG	Samples from same variety available
85	85C	DPWGS-00085_ACAAGCTA_L001	Azaghzaw	4.45245	0.803234	8	2.68071	0.214337	8			0	11.01	8	replicate	Batch Two	UAE	Al Danayeh - Abu Dhabi Date Palm Festival 2012	0	00085.JPG	Samples from same variety available
87	87B	DPWGS-00087_AGTACAAG_L001	Tazgaghzt	4.66529	0.32641	11	2.41426	0.153419	11	2.65909	0.160706	2	9.32462	13		Batch Two	UAE	Al Danayeh - Abu Dhabi Date Palm Festival 2012	-1	00087.JPG	Samples from same variety available
87	87C	DPWGS-00087_AGTACAAG_L001	Tazgaghzt	4.66529	0.32641	11	2.41426	0.153419	11	2.65909	0.160706	2	9.32462	13	replicate	Batch Two	Sudan	Abu Dhabi Date Palm Festival 2013	0	00087.JPG	Samples from same variety available
89	89A	DPWGS-00089_NoIndex_L002	khalt-lhammar	3.21667	0.317753	10	1.80889	0.216456	10			0	3.241	10		Batch Two	Qatar	National Food Company - Lulu	-4	00089.JPG	Samples from same variety available
89	89B	DPWGS-00089_NoIndex_L002	khalt-lhammar	3.21667	0.317753	10	1.80889	0.216456	10			0	3.241	10	replicate	Batch Two	Morocco	Ourzazet Souq - Morocco Trip 2013	-3	00089.JPG	Samples from same variety available
89	89C	DPWGS-00089_NoIndex_L002	khalt-lhammar	3.21667	0.317753	10	1.80889	0.216456	10			0	3.241	10	replicate	Batch Two	Algeria	Morocco Trip 2013	-2	00089.JPG	Samples from same variety available
89	89D	DPWGS-00089_NoIndex_L002	khalt-lhammar	3.21667	0.317753	10	1.80889	0.216456	10			0	3.241	10	replicate	Batch Two	Morocco	Arfoud souq - Morocco Trip 2013	-1	00089.JPG	Samples from same variety available
89	89E	DPWGS-00089_NoIndex_L002	khalt-lhammar	3.21667	0.317753	10	1.80889	0.216456	10			0	3.241	10	replicate	Batch Two	Morocco	Arfoud souq - Morocco Trip 2013	0	00089.JPG	Samples from same variety available
90	90A	DPWGS-00090_AACGCTTA_L001	Mejhool	4.64299	0.218208	11	2.75	0.170655	11			0	14.8417	12		Batch Two	Morocco	Arfoud souq - Morocco Trip 2013	-2	00090.JPG	Samples from same variety available
90	90B	DPWGS-00090_AACGCTTA_L001	Mejhool	4.64299	0.218208	11	2.75	0.170655	11			0	14.8417	12	replicate	Batch Two	Morocco	Awfous Souq - Morocco Trip 2013	-1	00090.JPG	Samples from same variety available
90	90C	DPWGS-00090_AACGCTTA_L001	Mejhool	4.64299	0.218208	11	2.75	0.170655	11			0	14.8417	12	replicate	Batch Two	Algeria	Morocco Trip 2013	0	00090.JPG	Samples from same variety available
91	91A	DPWGS-00091_S1_L001	Belahzit	4.68122	0.293771	9	2.69577	0.208258	9			0	12.4911	9		Batch Two	Algeria	Morocco Trip 2013	-2	00091.JPG	Samples from same variety available
91	91F	DPWGS-00091_S1_L001	Belahzit	4.68122	0.293771	9	2.69577	0.208258	9			0	12.4911	9	replicate	Batch Two	Morocco	Mghalba oasis - Morocco Trip 2013	-1	00091.JPG	Samples from same variety available
91	91H	DPWGS-00091_S1_L001	Belahzit	4.68122	0.293771	9	2.69577	0.208258	9			0	12.4911	9	replicate	Batch Two	Morocco	Mghalba oasis - Morocco Trip 2013	0	00091.JPG	Samples from same variety available
92	92A	DPWGS-00092_S2_L001	Shetwia	3.66109	0.196202	7	2.47264	0.226245	7			0	8.47143	7		Batch Two	Morocco	Mghalba oasis - Morocco Trip 2013	-4	00092.JPG	Samples from same variety available
92	92B	DPWGS-00092_S2_L001	Shetwia	3.66109	0.196202	7	2.47264	0.226245	7			0	8.47143	7	replicate	Batch Two	Morocco	Awfous Souq - Morocco Trip 2013	-3	00092.JPG	Samples from same variety available
92	92C	DPWGS-00092_S2_L001	Shetwia	3.66109	0.196202	7	2.47264	0.226245	7			0	8.47143	7	replicate	Batch Two	Morocco	Awfous Souq - Morocco Trip 2013	-2	00092.JPG	Samples from same variety available
92	92D	DPWGS-00092_S2_L001	Shetwia	3.66109	0.196202	7	2.47264	0.226245	7			0	8.47143	7	replicate	Batch Two	Morocco	Awfous Souq - Morocco Trip 2013	-1	00092.JPG	Samples from same variety available
92	92E	DPWGS-00092_S2_L001	Shetwia	3.66109	0.196202	7	2.47264	0.226245	7			0	8.47143	7	replicate	Batch Two	Algeria	Morocco Trip 2013	0	00092.JPG	Samples from same variety available
93	93C	DPWGS-00093_S1_L001	Booserdoon	3.90909	0.273071	11	2.42803	0.0795297	11	2.45833		1	8.6975	12		Batch Two	Iraq	Al Basra Dates - Abu Dhabi Date Palm Festival 2012	-1	00093.JPG	Samples from same variety available
93	93D	DPWGS-00093_S1_L001	Booserdoon	3.90909	0.273071	11	2.42803	0.0795297	11	2.45833		1	8.6975	12	replicate	Batch Two	Iraq	Al Basra Dates - Abu Dhabi Date Palm Festival 2012	0	00093.JPG	Samples from same variety available
97	97A	DPWGS-00097_S8_L008	Tahmoot 2	3.21383	0.248402	10	2.22234	0.223626	10			0	5.876	10		Batch Two	Morocco	Awfous Souq - Morocco Trip 2013	-2	00097.JPG	Samples from same variety available
97	97B	DPWGS-00097_S8_L008	Tahmoot 2	3.21383	0.248402	10	2.22234	0.223626	10			0	5.876	10	replicate	Batch Two	Egypt	Hyat Plaza mall, Doha - Morocco Trip 2013	-1	00097.JPG	Samples from same variety available
97	97C	DPWGS-00097_S8_L008	Tahmoot 2	3.21383	0.248402	10	2.22234	0.223626	10			0	5.876	10	replicate	Batch Two	KSA	Date Palm Friends Society - Abu Dhabi Date Palm Festival 2012	0	00097.JPG	Samples from same variety available
99	99A	DPWGS-00099_S7_L005	Maajoun	4.16204	0.148699	9	2.29167	0.165195	9			0	8.99111	9		Batch Two	KSA	Date Palm Friends Society - Abu Dhabi Date Palm Festival 2012	-3	00099.JPG	Samples from same variety available
99	99B	DPWGS-00099_S7_L005	Maajoun	4.16204	0.148699	9	2.29167	0.165195	9			0	8.99111	9	replicate	Batch Two	Pakistan	Sindh Board of Investment (SBI) - Abu Dhabi Date Palm Festival 2012	-2	00099.JPG	Samples from same variety available
99	99C	DPWGS-00099_S7_L005	Maajoun	4.16204	0.148699	9	2.29167	0.165195	9			0	8.99111	9	replicate	Batch Two	Pakistan	Sindh Board of Investment (SBI) - Abu Dhabi Date Palm Festival 2012	-1	00099.JPG	Samples from same variety available
99	99D	DPWGS-00099_S7_L005	Maajoun	4.16204	0.148699	9	2.29167	0.165195	9			0	8.99111	9	replicate	Batch Two	Jordan	Abu Dhabi Date Palm Festival 2013	0	00099.JPG	Samples from same variety available
