# Supplementary material for: A comprehensive metabolomic data set of date palm fruit
Source: Data Brief. 2018 Apr 10;18:1313–21. doi: 10.1016/j.dib.2018.04.012 (PMC5997577; doi:10.1016/j.dib.2018.04.012)
Supplement: Supplementary file 3 — Supplementary material [file mmc3.xls]

## Sheet: Results
Metabolite Name	METABOLITE_ID (will be added)	Units	1.2	1.3	2.2	4.1	4.2	5.2	5.3	6.2	7.2	7.3	8.1	8.3	9.1	9.3	10.2	11.1	11.3	12.1	12.3	13.2	14.1	14.2	15.3	16.1	16.2	17.3	18.2	18.3	19.3	20.2	20.3	21.3	22.2	23.1	23.3	24.2	24.3	25.2	26.1	26.2	27.2	27.3	28.3	29.1	29.3	30.3	31.2
1-amino-1-cyclopentanecarboxylic acid	MET0001	counts per second	56446.9	40968.5	203853	57349.9	43369.8	121272	81861.1	91357.4	132292	99301.4	104215	162092	55996.5	109865	85250.6	88402.2	104138	58381.9	49371.7	85292.7	103380	115714	105776	104021	88914.1	87986.7	92669.5	61918.4	98596.2	212841	265897	122320	152614	106347	57527.6	45195.9	91393	141520	83509.2	87428.5	83433.9	19655.8	45375.9	126189	226551	35965.2	39643.6
1-kestose	MET0002	counts per second	82036920	202965440	25201326	50585864	11301948	31720110	179095472	44927916	11590327	40023784	13623884	11712277	1195455104	1075516928	155493760	56584364	80165520	112101112	126075736	38343856	19557852	33624372	2.04486e+06	30854734	9018159	104621320	80219464	71176008	152312416	564456128	498372000	361003328	13444007	72337680	26080636	8560820	6.85955e+06	0	14322722	11287339	51678128	74507480	0	3198580	199410128	22240558	23009824
1-linolenoylglycerol	MET0003	counts per second	NULL	NULL	NULL	NULL	NULL	NULL	NULL	NULL	NULL	NULL	NULL	NULL	NULL	NULL	NULL	NULL	NULL	NULL	NULL	NULL	NULL	NULL	NULL	NULL	NULL	NULL	NULL	NULL	NULL	NULL	NULL	NULL	NULL	NULL	NULL	NULL	NULL	NULL	NULL	NULL	NULL	NULL	NULL	NULL	NULL	NULL	NULL
1-linolenoylglycerophosphocholine (18:3n3)*	MET0004	counts per second	NULL	NULL	NULL	NULL	NULL	NULL	NULL	NULL	NULL	NULL	NULL	NULL	NULL	NULL	NULL	NULL	NULL	NULL	NULL	NULL	NULL	NULL	NULL	NULL	NULL	NULL	NULL	NULL	NULL	NULL	NULL	NULL	NULL	NULL	NULL	NULL	NULL	NULL	NULL	NULL	NULL	NULL	NULL	NULL	NULL	NULL	NULL
1-linoleoylglycerol (1-monolinolein)	MET0005	counts per second	967212	821088	775670	1.68124e+06	357088	1.17582e+06	626337	792308	373328	631566	777336	775065	817678	250185	654054	455405	316423	972851	970733	426509	1.24671e+06	1.1302e+06	263160	1.45791e+06	868911	675864	596095	643217	787804	2.43641e+06	1.7804e+06	3.74561e+06	640413	874898	382301	882691	516510	795424	519987	119297	1.74232e+06	1.48667e+06	794928	288075	1208898	183106	234272
1-linoleoylglycerophosphocholine (18:2n6)	MET0006	counts per second	0	0	0	63230.2	19604.8	0	0	0	0	0	47774.9	55156.1	0	0	62785	0	0	0	0	0	94110	82629.9	0	86969.9	199705	62014.1	24802.2	0	319979	5088471	4.29384e+06	5.23361e+06	0	0	0	0	0	23825.1	0	0	13337.2	26104.5	27181.3	0	0	58393.2	0
1-linoleoylglycerophosphoethanolamine*	MET0007	counts per second	NULL	NULL	NULL	NULL	NULL	NULL	NULL	NULL	NULL	NULL	NULL	NULL	NULL	NULL	NULL	NULL	NULL	NULL	NULL	NULL	NULL	NULL	NULL	NULL	NULL	NULL	NULL	NULL	NULL	NULL	NULL	NULL	NULL	NULL	NULL	NULL	NULL	NULL	NULL	NULL	NULL	NULL	NULL	NULL	NULL	NULL	NULL
1-linoleoylglycerophosphoinositol*	MET0008	counts per second	NULL	NULL	NULL	NULL	NULL	NULL	NULL	NULL	NULL	NULL	NULL	NULL	NULL	NULL	NULL	NULL	NULL	NULL	NULL	NULL	NULL	NULL	NULL	NULL	NULL	NULL	NULL	NULL	NULL	NULL	NULL	NULL	NULL	NULL	NULL	NULL	NULL	NULL	NULL	NULL	NULL	NULL	NULL	NULL	NULL	NULL	NULL
1-linoleoylglycerophosphoserine*	MET0009	counts per second	NULL	NULL	NULL	NULL	NULL	NULL	NULL	NULL	NULL	NULL	NULL	NULL	NULL	NULL	NULL	NULL	NULL	NULL	NULL	NULL	NULL	NULL	NULL	NULL	NULL	NULL	NULL	NULL	NULL	NULL	NULL	NULL	NULL	NULL	NULL	NULL	NULL	NULL	NULL	NULL	NULL	NULL	NULL	NULL	NULL	NULL	NULL
1-margaroylglycerophosphocholine (17:0)	MET0010	counts per second	69559.8	42652.9	19314.4	0	0	26911.2	38688.5	34127.4	0	0	31887	30788.9	18650.9	0	31560.8	0	0	0	25467.3	0	0	0	0	35107.5	86033.3	32940.3	63405.3	42896.2	335001	1.27172e+06	911696	1.3058e+06	0	83306.4	84006.5	0	44659.9	0	0	0	61244.4	94548.9	119620	0	0	91961.1	36665.2
1-margaroylglycerophosphoethanolamine*	MET0011	counts per second	NULL	NULL	NULL	NULL	NULL	NULL	NULL	NULL	NULL	NULL	NULL	NULL	NULL	NULL	NULL	NULL	NULL	NULL	NULL	NULL	NULL	NULL	NULL	NULL	NULL	NULL	NULL	NULL	NULL	NULL	NULL	NULL	NULL	NULL	NULL	NULL	NULL	NULL	NULL	NULL	NULL	NULL	NULL	NULL	NULL	NULL	NULL
1-methyladenine	MET0012	counts per second	61722.1	34498.3	60673.9	116211	113152	37876.7	0	53857.2	101380	89889.2	76630.4	57588.9	111990	88360.2	54203.3	62422.2	65869	50615.2	42949.1	54003	84847.5	249288	48075.9	0	25936.3	39057.7	77069.2	41206.4	0	71935.6	63297	45735.3	67331.6	43424.8	0	38781.2	24821.1	43491.7	26094.1	0	28093.9	24341.6	35929.3	60595.1	55337.8	22142	78159.5
1-myristoylglycerophosphocholine (14:0)	MET0013	counts per second	NULL	NULL	NULL	NULL	NULL	NULL	NULL	NULL	NULL	NULL	NULL	NULL	NULL	NULL	NULL	NULL	NULL	NULL	NULL	NULL	NULL	NULL	NULL	NULL	NULL	NULL	NULL	NULL	NULL	NULL	NULL	NULL	NULL	NULL	NULL	NULL	NULL	NULL	NULL	NULL	NULL	NULL	NULL	NULL	NULL	NULL	NULL
1-nonadecanoylglycerophosphocholine(19:0)*	MET0014	counts per second	NULL	NULL	NULL	NULL	NULL	NULL	NULL	NULL	NULL	NULL	NULL	NULL	NULL	NULL	NULL	NULL	NULL	NULL	NULL	NULL	NULL	NULL	NULL	NULL	NULL	NULL	NULL	NULL	NULL	NULL	NULL	NULL	NULL	NULL	NULL	NULL	NULL	NULL	NULL	NULL	NULL	NULL	NULL	NULL	NULL	NULL	NULL
1-oleoylglycerol (1-monoolein)	MET0015	counts per second	157245	141795	142696	103039	0	288935	287043	301226	88722.6	64961.8	304865	281987	235470	192936	157252	257426	236430	201926	194202	230558	245693	228003	74378.6	277696	175261	135883	237892	286208	973876	987879	593099	268215	41159.1	58725.8	95773.5	91470.8	150406	269533	180876	110822	139974	263565	257484	86805.9	233530	54276.3	143377
1-oleoylglycerophosphocholine (18:1)	MET0016	counts per second	86626.9	19106.7	0	73950.1	19928.9	77398.6	121107	155852	0	0	252042	189529	53476.5	0	214423	68421.7	77190.8	59167	0	75788.4	182780	200304	0	263957	338210	168707	113985	76441.6	2.03611e+06	7582055	3.71076e+06	1.72141e+06	0	0	54643.4	48354	0	41165.5	97232.9	0	0	23644.3	130286	0	25282	102464	125697
1-oleoylglycerophosphoethanolamine	MET0017	counts per second	NULL	NULL	NULL	NULL	NULL	NULL	NULL	NULL	NULL	NULL	NULL	NULL	NULL	NULL	NULL	NULL	NULL	NULL	NULL	NULL	NULL	NULL	NULL	NULL	NULL	NULL	NULL	NULL	NULL	NULL	NULL	NULL	NULL	NULL	NULL	NULL	NULL	NULL	NULL	NULL	NULL	NULL	NULL	NULL	NULL	NULL	NULL
1-oleoylglycerophosphoglycerol*	MET0018	counts per second	NULL	NULL	NULL	NULL	NULL	NULL	NULL	NULL	NULL	NULL	NULL	NULL	NULL	NULL	NULL	NULL	NULL	NULL	NULL	NULL	NULL	NULL	NULL	NULL	NULL	NULL	NULL	NULL	NULL	NULL	NULL	NULL	NULL	NULL	NULL	NULL	NULL	NULL	NULL	NULL	NULL	NULL	NULL	NULL	NULL	NULL	NULL
1-oleoylglycerophosphoinositol*	MET0019	counts per second	NULL	NULL	NULL	NULL	NULL	NULL	NULL	NULL	NULL	NULL	NULL	NULL	NULL	NULL	NULL	NULL	NULL	NULL	NULL	NULL	NULL	NULL	NULL	NULL	NULL	NULL	NULL	NULL	NULL	NULL	NULL	NULL	NULL	NULL	NULL	NULL	NULL	NULL	NULL	NULL	NULL	NULL	NULL	NULL	NULL	NULL	NULL
1-palmitoylglycerol (1-monopalmitin)	MET0020	counts per second	NULL	NULL	NULL	NULL	NULL	NULL	NULL	NULL	NULL	NULL	NULL	NULL	NULL	NULL	NULL	NULL	NULL	NULL	NULL	NULL	NULL	NULL	NULL	NULL	NULL	NULL	NULL	NULL	NULL	NULL	NULL	NULL	NULL	NULL	NULL	NULL	NULL	NULL	NULL	NULL	NULL	NULL	NULL	NULL	NULL	NULL	NULL
1-palmitoylglycerophosphate	MET0021	counts per second	1.51046e+06	930495	385145	241697	288121	702149	550839	262682	224707	607140	718495	1.25012e+06	312821	350002	613157	582640	407826	353626	512230	373888	635925	1.14344e+06	327682	1.24937e+06	284207	537018	658834	673215	906764	850568	1.14697e+06	914908	152619	195236	332484	189298	241334	465323	705083	370150	524093	1.05739e+06	922235	425520	698498	142210	592576
1-palmitoylglycerophosphocholine (16:0)	MET0022	counts per second	604044	349556	290233	607291	146417	302834	566039	371501	85535.7	136484	441272	633468	385566	158306	787098	282596	332410	251051	386113	373798	444762	518162	70445.3	906691	1.7627e+06	638398	820383	475796	9162144	21616544	17771214	16006348	90049.3	1.17945e+06	1.53622e+06	314345	868615	211898	452293	524555	684745	1.30413e+06	2194740	61313.8	173317	735217	456783
1-palmitoylglycerophosphoethanolamine	MET0023	counts per second	36029.6	13953.8	11906.4	16917.3	0	0	7490.94	0	5583.33	0	9301.28	5904.77	8960.52	4236.02	12266.7	8181	6153.19	8294.05	8020.91	7193.54	9432.87	9939.48	0	13178.3	11131	0	10926	10801.7	278243	210417	390044	198597	14122.1	29164.4	33684.8	7686.17	11719.9	0	6325.3	12580.3	6595.59	12020.9	6863.5	0	12808.2	44133.2	24626.5
1-palmitoylglycerophosphoglycerol*	MET0024	counts per second	NULL	NULL	NULL	NULL	NULL	NULL	NULL	NULL	NULL	NULL	NULL	NULL	NULL	NULL	NULL	NULL	NULL	NULL	NULL	NULL	NULL	NULL	NULL	NULL	NULL	NULL	NULL	NULL	NULL	NULL	NULL	NULL	NULL	NULL	NULL	NULL	NULL	NULL	NULL	NULL	NULL	NULL	NULL	NULL	NULL	NULL	NULL
1-palmitoylglycerophosphoinositol*	MET0025	counts per second	130365	47785.5	166241	145878	62578.7	216937	76643	268991	108325	146412	482436	376820	181186	95292	333372	117381	58501.4	174221	124626	98005.7	362678	302878	46139.2	1.22872e+06	266643	100461	148091	46968.1	588810	1.0553e+06	447532	563478	44275.1	254871	183524	24656.5	71401	135645	155057	110609	152233	295796	224555	52969.1	149948	35194	182113
1-pentadecanoylglycerophosphocholine (15:0)*	MET0026	counts per second	NULL	NULL	NULL	NULL	NULL	NULL	NULL	NULL	NULL	NULL	NULL	NULL	NULL	NULL	NULL	NULL	NULL	NULL	NULL	NULL	NULL	NULL	NULL	NULL	NULL	NULL	NULL	NULL	NULL	NULL	NULL	NULL	NULL	NULL	NULL	NULL	NULL	NULL	NULL	NULL	NULL	NULL	NULL	NULL	NULL	NULL	NULL
1-stearoylglycerophosphocholine (18:0)	MET0027	counts per second	494302	393588	151851	69001.4	51262.4	221684	275484	121386	33658.9	68688.4	81834.1	100237	133149	60065.3	267288	44886.3	85172.4	60977.8	201525	108321	154210	93301.8	29425.8	261682	276182	257266	309641	262882	1.82917e+06	2.43793e+06	1.89188e+06	3.72755e+06	30544	688643	670420	53551.4	262037	187904	144021	183850	270430	685414	555749	80266.2	183985	378916	272535
1-stearoylglycerophosphoethanolamine	MET0028	counts per second	NULL	NULL	NULL	NULL	NULL	NULL	NULL	NULL	NULL	NULL	NULL	NULL	NULL	NULL	NULL	NULL	NULL	NULL	NULL	NULL	NULL	NULL	NULL	NULL	NULL	NULL	NULL	NULL	NULL	NULL	NULL	NULL	NULL	NULL	NULL	NULL	NULL	NULL	NULL	NULL	NULL	NULL	NULL	NULL	NULL	NULL	NULL
1-stearoylglycerophosphoglycerol	MET0029	counts per second	NULL	NULL	NULL	NULL	NULL	NULL	NULL	NULL	NULL	NULL	NULL	NULL	NULL	NULL	NULL	NULL	NULL	NULL	NULL	NULL	NULL	NULL	NULL	NULL	NULL	NULL	NULL	NULL	NULL	NULL	NULL	NULL	NULL	NULL	NULL	NULL	NULL	NULL	NULL	NULL	NULL	NULL	NULL	NULL	NULL	NULL	NULL
1-stearoylglycerophosphoinositol	MET0030	counts per second	22153.6	13988.8	12803.3	0	0	15145.5	18661.9	12167.9	0	14642.4	12040.3	0	12917.1	11591.7	20496.5	15244	6920.56	0	17927.7	8306.71	15554	24063.7	12923	72194.2	28468.1	15115.8	16097.7	15148.4	89718.2	81989	92357	145380	0	30559.1	30509.4	0	8929.08	25095.9	18232.1	14164.5	13310.4	31748.2	43811.8	17638.1	37817.9	0	29774.6
1,2-propanediol	MET0031	counts per second	7.88827e+06	11310084	8.18101e+06	9090030	6693310	12982275	10633973	8635025	7925216	6360586	4816399	9050424	10843138	7.8985e+06	10889816	9368453	9787306	6.61784e+06	6172629	8521367	10185075	9081522	7243497	9073014	185131728	9985893	5364253	10156193	10090769	10879924	12560181	9567148	10429132	10628158	11281147	6.1067e+06	8021459	6892627	6567467	393191200	8964737	17148860	16432317	6.68388e+06	9495270	409224320	5.12518e+06
1,3-dihydroxyacetone	MET0032	counts per second	21101528	25686726	27890686	26141202	20869934	20523534	23525254	24997044	22304706	21140432	23459714	17330626	21904338	19469946	18111654	23675130	29852104	27498826	28137132	29421226	20147216	27185124	12363992	18991380	22161362	31261548	23427084	13152431	14193632	39278504	22746340	24656096	22676980	11549043	21432126	31533856	15065206	25799744	21681832	12537918	28858788	37082100	21300506	9371464	15980731	15917989	11307424
10-heptadecenoate (17:1n7)	MET0033	counts per second	710823	329791	538445	279047	227697	383591	285863	951880	308309	428657	1.68557e+06	796585	680110	464103	1.19937e+06	598774	1.13587e+06	600458	563989	566418	703198	938454	985777	706028	480141	589533	619548	634219	387016	656347	527005	264624	658450	381118	469965	458133	859142	530467	519901	543045	417815	357817	555843	370290	411197	323643	327292
10-nonadecenoate (19:1n9)	MET0034	counts per second	152461	116575	124969	95312.8	120581	160815	100521	190273	154597	212040	291542	161101	262248	155836	188226	184087	234395	138426	134700	153592	260625	234509	758715	266537	166596	149158	246499	135261	211827	165309	121898	89561.6	184009	159969	217866	232762	329277	632342	147824	157310	157258	112765	291724	187735	218280	131055	128112
12,13-DiHOME	MET0035	counts per second	1.37492e+06	347769	940688	688404	496613	560176	468350	525145	500148	351454	400242	271556	277550	371150	802104	704274	765309	429273	593400	498280	638208	606912	345517	293723	216427	376377	529451	616862	694688	380426	708077	609416	1.41437e+06	598414	394396	331372	707068	735190	401458	479708	191619	305036	476203	622410	860221	1.52486e+06	549840
13-HODE + 9-HODE	MET0036	counts per second	12202995	3.8186e+06	5.3292e+06	2.99823e+06	4.22719e+06	5.5251e+06	4.68739e+06	3528447	4.9941e+06	6.36199e+06	4.08225e+06	3999722	4094184	4663140	5123561	4.6953e+06	4.79788e+06	4.11051e+06	4.66608e+06	3.67202e+06	3.48552e+06	4959491	3.11737e+06	4529830	5.20089e+06	1.54907e+06	3.57225e+06	3.9137e+06	4582391	1.76883e+06	5.44382e+06	10794119	9169151	6.19951e+06	4.55611e+06	1.87609e+06	4852756	10324973	5221349	6.35638e+06	2.15039e+06	4.06591e+06	6.6056e+06	10657590	23783092	6906018	2.20513e+06
2-aminoadipate	MET0037	counts per second	5.48689e+06	3.35468e+06	6.72346e+06	4.15644e+06	6.55389e+06	2.77822e+06	1.78876e+06	3815092	5075984	4748023	3.27518e+06	2.43757e+06	2.24569e+06	3337063	3.28502e+06	8873441	6176580	3.49112e+06	4.04742e+06	3.35468e+06	4.05688e+06	5216523	15253172	2.03528e+06	2.60552e+06	4494555	2.0431e+06	2939308	3259195	2.42228e+06	1.53488e+06	3.96026e+06	8790582	2155038	3.68392e+06	4308385	5329959	12976662	3.90541e+06	5556753	4.0226e+06	2.42431e+06	16109654	8.35009e+06	11571994	2.85851e+06	9836834
2-aminobutyrate	MET0038	counts per second	1854865	967027	933141	298675	1.43619e+06	0	0	1.44065e+06	1.5344e+06	1.23402e+06	573660	1.69853e+06	48981192	38664216	458203	1.26602e+06	536416	0	909207	0	0	738566	573912	0	0	0	728110	307971	943093	0	1.46815e+06	310844	1.76691e+06	0	0	0	548917	1.0382e+06	1.02904e+06	1.1415e+06	0	218490	239290	599523	662425	704792	0
2-hydroxy-3-methylvalerate	MET0039	counts per second	32844.5	43264.7	42999.9	60612.9	70476	62514.6	57324.9	49565.8	46388.6	70749	47148.7	49264.3	142015	133554	60061.1	43023.6	53197.2	35875.4	30826.4	36416.3	83166.5	39204.2	48796.7	48981	52460.5	32204.3	91822	57304.4	61937.4	55116.7	40175.4	22815.3	32636.3	14836.9	18735.4	24624.9	25567.7	31803.3	66242.7	85158.7	50150.5	34040	68099.5	26136.8	103766	24157.4	22683.2
2-hydroxybutyrate (AHB)	MET0040	counts per second	690135	1.04863e+06	2.7975e+06	7244234	5.64593e+06	3.77239e+06	3908461	5.95618e+06	6215369	5670123	13909177	11441862	6108894	3.9199e+06	7649748	1.80582e+06	2.36359e+06	11075462	5607377	6.51796e+06	7124757	5020379	2.92192e+06	7.81904e+06	9352495	2.32155e+06	2.68896e+06	3.24439e+06	509336	1.43956e+06	634350	507346	3605400	544416	717295	4.68888e+06	3367349	2.32256e+06	6749221	3.75322e+06	2645119	1.51694e+06	2.42387e+06	3.63814e+06	3.11628e+06	767817	904658
2-hydroxyglutarate	MET0041	counts per second	4471953	5.99059e+06	5515421	27292200	12076506	5.0496e+06	7566320	4.71341e+06	6.45603e+06	10240207	5542099	7149788	7332038	7.38119e+06	10029087	8467645	7754117	5757862	8169462	3.65725e+06	7748310	8103493	3777840	7208533	9894038	6061545	16312154	13465956	5826766	15693460	23804756	23434214	6.42525e+06	5.27002e+06	6740374	6213642	8291694	4.7344e+06	11502934	7754117	7759924	8677545	4.88264e+06	4.56885e+06	5.71712e+06	24203320	15024824
2-hydroxypalmitate	MET0042	counts per second	296794	177214	298938	270852	218212	331062	176111	284055	646880	1.66842e+06	600138	408819	373204	228075	189971	348254	384120	316053	188908	231054	282869	585937	844193	649560	302731	358493	165375	217174	322469	267157	121563	428850	780436	429720	361401	470296	314757	624016	651684	698707	266814	185064	492874	612970	219478	101536	340398
2-hydroxystearate	MET0043	counts per second	162371	72477.1	134993	147885	122905	144538	94867.4	227306	334896	902660	279798	181913	241184	204594	126005	261295	256519	119194	0	78253.5	168951	164513	803855	269463	106717	0	63486.6	131392	161361	130093	61356.5	391815	426168	276345	202189	282396	0	579458	412769	323234	140463	102606	445697	542989	174203	106604	182408
2-isopropylmalate	MET0044	counts per second	448115	328437	53812.8	1.05337e+06	458037	205175	205432	165375	137857	621103	376172	462304	139750	174042	445650	131535	282478	198188	169464	108301	211545	157730	195280	276760	271078	174398	470908	289034	211740	913771	816309	405314	270852	590377	692547	285908	308580	395533	407651	319797	209272	102230	290984	234018	205163	165346	413869
2-linoleoylglycerol (2-monolinolein)	MET0045	counts per second	NULL	NULL	NULL	NULL	NULL	NULL	NULL	NULL	NULL	NULL	NULL	NULL	NULL	NULL	NULL	NULL	NULL	NULL	NULL	NULL	NULL	NULL	NULL	NULL	NULL	NULL	NULL	NULL	NULL	NULL	NULL	NULL	NULL	NULL	NULL	NULL	NULL	NULL	NULL	NULL	NULL	NULL	NULL	NULL	NULL	NULL	NULL
2-linoleoylglycerophosphocholine*	MET0046	counts per second	NULL	NULL	NULL	NULL	NULL	NULL	NULL	NULL	NULL	NULL	NULL	NULL	NULL	NULL	NULL	NULL	NULL	NULL	NULL	NULL	NULL	NULL	NULL	NULL	NULL	NULL	NULL	NULL	NULL	NULL	NULL	NULL	NULL	NULL	NULL	NULL	NULL	NULL	NULL	NULL	NULL	NULL	NULL	NULL	NULL	NULL	NULL
2-linoleoylglycerophosphoethanolamine*	MET0047	counts per second	NULL	NULL	NULL	NULL	NULL	NULL	NULL	NULL	NULL	NULL	NULL	NULL	NULL	NULL	NULL	NULL	NULL	NULL	NULL	NULL	NULL	NULL	NULL	NULL	NULL	NULL	NULL	NULL	NULL	NULL	NULL	NULL	NULL	NULL	NULL	NULL	NULL	NULL	NULL	NULL	NULL	NULL	NULL	NULL	NULL	NULL	NULL
2-methylcitrate	MET0048	counts per second	197470	246663	277422	141172	162395	345742	176325	337943	245912	340903	399423	274828	331175	261780	246125	104228	130307	131289	96968.2	144550	160593	166454	189546	102019	62656.9	146496	164110	127394	90847.4	40664.9	28328.2	59859.8	124099	155924	169661	94444.4	122696	132007	133367	212001	112392	102285	135196	86231.1	120413	97778.8	71901
2-oleoylglycerol (2-monoolein)	MET0049	counts per second	NULL	NULL	NULL	NULL	NULL	NULL	NULL	NULL	NULL	NULL	NULL	NULL	NULL	NULL	NULL	NULL	NULL	NULL	NULL	NULL	NULL	NULL	NULL	NULL	NULL	NULL	NULL	NULL	NULL	NULL	NULL	NULL	NULL	NULL	NULL	NULL	NULL	NULL	NULL	NULL	NULL	NULL	NULL	NULL	NULL	NULL	NULL
2-oleoylglycerophosphocholine*	MET0050	counts per second	NULL	NULL	NULL	NULL	NULL	NULL	NULL	NULL	NULL	NULL	NULL	NULL	NULL	NULL	NULL	NULL	NULL	NULL	NULL	NULL	NULL	NULL	NULL	NULL	NULL	NULL	NULL	NULL	NULL	NULL	NULL	NULL	NULL	NULL	NULL	NULL	NULL	NULL	NULL	NULL	NULL	NULL	NULL	NULL	NULL	NULL	NULL
2-oleoylglycerophosphoethanolamine*	MET0051	counts per second	NULL	NULL	NULL	NULL	NULL	NULL	NULL	NULL	NULL	NULL	NULL	NULL	NULL	NULL	NULL	NULL	NULL	NULL	NULL	NULL	NULL	NULL	NULL	NULL	NULL	NULL	NULL	NULL	NULL	NULL	NULL	NULL	NULL	NULL	NULL	NULL	NULL	NULL	NULL	NULL	NULL	NULL	NULL	NULL	NULL	NULL	NULL
2-palmitoylglycerol (2-monopalmitin)	MET0052	counts per second	NULL	NULL	NULL	NULL	NULL	NULL	NULL	NULL	NULL	NULL	NULL	NULL	NULL	NULL	NULL	NULL	NULL	NULL	NULL	NULL	NULL	NULL	NULL	NULL	NULL	NULL	NULL	NULL	NULL	NULL	NULL	NULL	NULL	NULL	NULL	NULL	NULL	NULL	NULL	NULL	NULL	NULL	NULL	NULL	NULL	NULL	NULL
2-palmitoylglycerophosphocholine*	MET0053	counts per second	0	0	0	112548	0	0	60260.5	0	0	0	37671.4	44623.7	0	0	67543.8	0	36137.3	0	0	0	57638.2	59593.1	0	132793	0	56221.7	104623	0	1.49836e+06	2.72185e+06	1.42184e+06	1.43268e+06	0	0	0	0	0	0	30602.2	28331.1	62783.9	108586	123213	0	0	116122	0
2-palmitoylglycerophosphoethanolamine*	MET0054	counts per second	NULL	NULL	NULL	NULL	NULL	NULL	NULL	NULL	NULL	NULL	NULL	NULL	NULL	NULL	NULL	NULL	NULL	NULL	NULL	NULL	NULL	NULL	NULL	NULL	NULL	NULL	NULL	NULL	NULL	NULL	NULL	NULL	NULL	NULL	NULL	NULL	NULL	NULL	NULL	NULL	NULL	NULL	NULL	NULL	NULL	NULL	NULL
2-palmitoylglycerophosphoglycerol*	MET0055	counts per second	NULL	NULL	NULL	NULL	NULL	NULL	NULL	NULL	NULL	NULL	NULL	NULL	NULL	NULL	NULL	NULL	NULL	NULL	NULL	NULL	NULL	NULL	NULL	NULL	NULL	NULL	NULL	NULL	NULL	NULL	NULL	NULL	NULL	NULL	NULL	NULL	NULL	NULL	NULL	NULL	NULL	NULL	NULL	NULL	NULL	NULL	NULL
2-piperidinone	MET0056	counts per second	19319810	27702656	28273184	32565740	24243006	21878698	27797740	32606948	29255670	23832580	28279082	25067762	29028858	28269184	26918360	21861080	23686256	23397122	22550762	27797740	28443440	29694678	37332164	31602742	28825758	28933588	27322294	33882512	30395610	41249376	30816566	32434678	26723966	38474768	28452978	25462646	26442500	26279406	31130430	27542656	33346530	29971686	29379630	27285760	27175254	30437992	25252550
2-pyrrolidinone	MET0057	counts per second	10582584	11838807	4.99727e+06	22174988	15710461	18768758	12798830	4.50691e+06	5995883	5936379	3368733	3.49772e+06	11959918	12237624	4.83619e+06	5.62161e+06	4386365	2.80318e+06	4329373	3.34187e+06	15220922	8.08662e+06	5459276	3451627	3.11878e+06	1.82316e+06	3.89445e+06	14920715	4.94349e+06	54523364	25481538	5306772	7.15916e+06	3.66048e+06	7.01905e+06	5306772	4257986	8418461	3.64834e+06	4414830	4561298	4.6416e+06	34128828	5.92343e+06	34307288	4972765	105256024
2-stearoylglycerophosphocholine*	MET0058	counts per second	32634.2	0	0	0	0	0	0	0	0	0	0	0	0	0	0	0	0	0	0	0	21617.6	0	0	0	0	26208.5	32091.5	25405.4	256848	189010	174490	337845	0	68600.1	59623.5	0	25784.5	0	0	0	24089.3	47319.5	32601.8	0	0	48375.6	0
2,3-butanediol	MET0059	counts per second	9713334	13182439	31881378	60535928	36115300	71651048	94505720	23686604	25142594	26856800	41680112	39728764	26332336	20952262	48184324	14275411	19339316	70329032	46995472	44401272	37539396	37782992	10079884	73951560	69653992	25077358	33430470	33357402	5959431	4.88833e+06	1.92929e+06	1.98437e+06	28174860	19620700	15190096	25225616	40038388	15257184	20372970	21412424	26613152	20924528	23166544	24771816	18532882	5.58567e+06	17456638
2,3-dihydroxyisovalerate	MET0060	counts per second	0	0	0	0	0	0	0	0	0	0	0	0	0	0	0	0	0	0	0	0	0	0	0	0	0	0	0	0	0	0	0	0	0	0	0	0	0	0	0	0	0	0	0	0	0	0	0
2'-deoxyadenosine	MET0061	counts per second	0	15715.9	0	0	44554.6	0	17974.9	63306.4	34094.8	43028.6	89826.8	49716	45425.3	52490.9	34958	26125.7	33099.6	36049.6	47591.7	21629.4	35608.4	27215	70695.7	140502	48826.1	48214.1	71478.2	77685.9	0	50328	30620.7	70360.1	83919.8	56156.9	61830.8	62597.9	41903.1	0	67112.7	71829.8	25785.3	34919.5	0	21382.3	49271	0	0
2'-O-methyladenosine	MET0062	counts per second	1.54884e+06	672956	657781	1.79452e+06	1547357	240370	245217	1.27465e+06	1.45092e+06	1.18657e+06	1.02576e+06	1.06057e+06	1.17301e+06	1.17871e+06	1.18242e+06	657817	742134	1.36702e+06	1424469	1.49734e+06	1.1994e+06	1.14953e+06	1184340	731550	678381	1.34342e+06	1.90812e+06	1.87199e+06	496950	413033	179493	603463	2633909	1.09538e+06	934260	1.17816e+06	1.25098e+06	1.06057e+06	1.92061e+06	1.32006e+06	849441	1.04692e+06	1.89939e+06	1.70836e+06	2.2803e+06	343384	850260
3-(4-hydroxyphenyl)lactate	MET0063	counts per second	15521.8	32525.7	7555.12	83042.5	37194.2	27710.5	25778.6	0	30941	25175.6	28715.7	32454.4	22496	24854.1	31339.4	18516.6	20333.2	19403.8	17490.1	28190.3	41399.4	43085.1	35536.7	41778.8	39578.5	15534.4	23099	28532.2	44395	489945	246069	59654.5	19384.7	27091.9	38967.4	25408	45817.6	48640.7	64332.9	78748.2	199472	90519.6	129552	127707	232298	37512.2	33876.9
3-deoxyglucosone	MET0064	counts per second	13488123	7.55111e+06	9226053	25626122	24049322	22469510	17782834	49710232	21042578	36907888	66319408	36050104	28721972	16959974	37822912	24045310	41782376	29240062	14682520	37089124	108683576	43991116	70403736	117497104	45121840	72085312	27859352	28235222	6584027	41201372	7.19843e+06	11650580	60688612	50527176	29474222	94677016	53902836	28493286	50788396	26742736	17372664	20046370	31317756	23859900	12480463	1701659	17449240
3-deoxyoctulosonate	MET0065	counts per second	3769692	2.67278e+06	1.60661e+06	1595122	2.04156e+06	990387	1.49079e+06	3.17219e+06	3.36428e+06	1.99744e+06	1.27512e+06	1.37282e+06	1.19886e+06	1.08221e+06	2468607	2.14092e+06	3.21938e+06	2.59077e+06	1.65393e+06	2.07585e+06	894782	1.10329e+06	1053683	1.85742e+06	1052824	1.97739e+06	1.96283e+06	3229123	6.8213e+06	2.30999e+06	1.71738e+06	727835	1.96518e+06	2.29726e+06	1.44722e+06	1542651	2.52117e+06	1.24398e+06	3.1461e+06	2.52505e+06	1.53051e+06	1.70053e+06	5.14392e+06	2.16561e+06	3.43322e+06	2.18958e+06	1.88956e+06
3-hydroxybutyrate (BHBA)	MET0066	counts per second	4.84069e+06	2.73204e+06	1.10119e+06	2.11638e+06	1.86473e+06	1.73496e+06	1.59273e+06	805871	1.95001e+06	2212898	2.65597e+06	3.2696e+06	2.5324e+06	954322	1.24752e+06	1.61392e+06	1.45909e+06	1.22548e+06	691076	1.44253e+06	4.865e+06	2.24139e+06	3018110	1.54184e+06	1395628	2.41454e+06	2449449	1.44177e+06	6936323	14330693	5.49061e+06	2765873	2.3121e+06	2.82808e+06	3369631	5869896	3.12188e+06	1952642	2.11466e+06	2.27498e+06	6332821	3.5469e+06	8962657	920332	2.51734e+06	1.51914e+06	4407593
3-hydroxydecanoate	MET0067	counts per second	20426.7	10297.6	4336.66	6519.48	5634.42	3694.17	6429.53	4387.32	4112.25	7320.57	2328.09	6167.05	4659.71	5451.26	6669.27	5636.01	11436.3	6560.26	3910.21	3935.68	6597.51	8327.9	5019.92	5411.3	4646.54	4992.57	9138.2	10881.6	10131.6	4909.11	6538.49	5885.81	6632.34	6671.17	6178.39	9095.49	7822.54	5561.11	8549.51	11475.6	7368.9	9664.72	9896.93	8751.4	10220	11071.4	8570.98
3-hydroxykynurenine	MET0068	counts per second	0	0	0	0	0	0	0	0	0	0	0	0	0	0	0	0	0	0	0	0	0	2.15667e+06	0	0	0	0	0	0	0	0	0	0	0	0	0	0	0	0	0	0	0	0	0	0	0	0	0
3-hydroxyoctanoate	MET0069	counts per second	10724.7	9345.01	4361.25	7906.64	4683.09	6076.07	8397.64	3927.25	3358.27	8429.27	3322.59	6973.29	7242.76	8320.38	4864.63	11511.8	10015	7272.63	8478.68	3635.92	7359.71	9272.71	7693.34	7959.43	6046.62	7948.79	12644.5	14307.5	10036.2	8165.77	8934.47	9633.18	16414.7	10991.6	9379.59	8929.67	7805.85	22087.1	8146.76	9089.04	6241.78	10863.7	16300.8	8244.43	8030.55	5401.94	15251.3
3-hydroxypropanoate	MET0070	counts per second	5.07078e+06	3208017	4280067	8406357	7.51145e+06	5127703	3739831	9151636	7.36207e+06	9887433	17283074	8697826	5.43714e+06	6215759	7174851	6.17064e+06	6631993	5527738	4173939	6215759	13496677	7.08318e+06	16265330	16286509	10403375	13886858	6.26088e+06	5.50165e+06	2608418	12764619	4122905	3.58601e+06	14592504	2.5379e+06	4732878	11534945	8294484	14366251	18063256	20237324	9492773	6.66008e+06	14347951	20027904	18431384	2.94073e+06	4561691
3-hydroxypyridine	MET0071	counts per second	180968	224656	576090	717527	483932	382132	392048	1.13335e+06	376331	1.00357e+06	2.44959e+06	806031	218737	410256	798552	469117	851763	678053	421924	482488	964679	601299	871188	1.18229e+06	582529	1.92766e+06	451742	258713	0	805806	464750	338489	944569	218632	465659	552578	409480	469758	674025	772657	155959	433024	278657	408830	249492	176197	244237
3-methoxytyrosine	MET0072	counts per second	NULL	NULL	NULL	NULL	NULL	NULL	NULL	NULL	NULL	NULL	NULL	NULL	NULL	NULL	NULL	NULL	NULL	NULL	NULL	NULL	NULL	NULL	NULL	NULL	NULL	NULL	NULL	NULL	NULL	NULL	NULL	NULL	NULL	NULL	NULL	NULL	NULL	NULL	NULL	NULL	NULL	NULL	NULL	NULL	NULL	NULL	NULL
3-methyl-2-oxobutyrate	MET0073	counts per second	NULL	NULL	NULL	NULL	NULL	NULL	NULL	NULL	NULL	NULL	NULL	NULL	NULL	NULL	NULL	NULL	NULL	NULL	NULL	NULL	NULL	NULL	NULL	NULL	NULL	NULL	NULL	NULL	NULL	NULL	NULL	NULL	NULL	NULL	NULL	NULL	NULL	NULL	NULL	NULL	NULL	NULL	NULL	NULL	NULL	NULL	NULL
3-methyl-2-oxovalerate	MET0074	counts per second	0	0	5952.72	4609.19	6055.53	0	0	15728.6	14498.4	10040.9	8397.73	8225.56	6746.48	12684.6	8765.95	3778.67	6999.86	4618.5	7400.97	9057.9	5386.27	4862.88	6348.22	0	0	0	0	4203.58	10798.5	9380.64	0	4657.05	6440	0	0	6125.17	3542.77	5382.53	17954.5	16745.9	13829.7	10103.7	8756.58	34805.6	50703	0	0
3,4-dimethoxycinnamic acid	MET0075	counts per second	110719	73607	197576	364333	314933	95027.3	68995	217706	192689	108493	229387	424592	150970	53010	185432	729972	1863760	324819	205418	45172.4	201169	742148	184498	0	86784.5	127746	295221	164697	36247.5	230917	398765	298873	293965	108116	41196.5	468758	276749	117971	45149.2	0	92484.2	136293	57403.5	106561	51487	93908.9	141329
3,4,5-trimethoxycinnamate	MET0076	counts per second	2.33291e+06	1.60238e+06	3.78324e+06	2.43171e+06	3.35765e+06	716607	657393	760806	341052	381074	1807905	1.70955e+06	830790	996187	913471	1.21995e+06	3.6034e+06	1.21339e+06	4.08638e+06	951024	442355	403009	326429	261735	776117	1.08018e+06	2.0716e+06	3.16825e+06	35313.2	20560.4	12209.3	18397.3	2.70333e+06	328040	490170	6144231	5.63185e+06	300931	387703	524826	1.78377e+06	632607	27062.9	0	12667.5	45013.1	133174
4-acetamidobutanoate	MET0077	counts per second	309679	243991	144293	290225	199888	245587	148660	112046	206025	228388	183306	183917	174642	173864	157690	121538	346858	121306	89694.9	65371.3	174263	120752	103288	160008	157006	154705	87148.5	177562	172415	527209	421089	173339	134138	104360	117579	194879	120707	98895.9	107583	120226	104649	148544	461665	155421	212500	177250	498833
4-guanidinobutanoate	MET0078	counts per second	1.33177e+06	1.07989e+06	2772452	1.11846e+06	3924152	2.64691e+06	1.1925e+06	1.0718e+06	1.18293e+06	969768	383544	822024	1.0426e+06	992812	857240	1.1574e+06	587612	564232	584340	985965	1.57234e+06	3.66172e+06	1.13639e+06	846580	2.24545e+06	590403	974965	1.47194e+06	3.48558e+06	6.4027e+06	5.14409e+06	3.25726e+06	1.90901e+06	1461900	1.24161e+06	993021	1.24603e+06	644218	643876	863097	775085	975381	972964	1.3003e+06	1.45968e+06	1.67132e+06	1.12014e+06
4-hydroxy catechol	MET0079	counts per second	NULL	NULL	NULL	NULL	NULL	NULL	NULL	NULL	NULL	NULL	NULL	NULL	NULL	NULL	NULL	NULL	NULL	NULL	NULL	NULL	NULL	NULL	NULL	NULL	NULL	NULL	NULL	NULL	NULL	NULL	NULL	NULL	NULL	NULL	NULL	NULL	NULL	NULL	NULL	NULL	NULL	NULL	NULL	NULL	NULL	NULL	NULL
4-hydroxybutyrate (GHB)	MET0080	counts per second	922789	1.29083e+06	9246555	9255740	5503524	5350737	3.16733e+06	1.39095e+06	664828	524665	1.65784e+06	561330	1.51814e+06	1.12677e+06	6.17161e+06	2.73747e+06	2857682	1.88396e+06	875798	1.06459e+06	381714	261569	311244	292120	210489	1.13884e+06	940278	1.74381e+06	2.11855e+06	14415817	6237080	848649	1.87973e+06	289420	249059	301332	229781	217924	1.34317e+06	960143	630225	481828	188910	478434	627898	2.03569e+06	980008
4-hydroxycinnamate	MET0081	counts per second	93304.8	104369	139426	163018	138132	110546	79066.3	160260	146819	321617	245039	176519	263606	218061	132534	61598.6	105778	226828	112125	143374	114646	104132	141900	115246	97043.9	103766	133981	174403	58263.5	129750	101419	276938	84084.6	111668	100472	173050	131520	304950	128033	86550.8	62139.5	112478	116627	344078	309420	104631	88102.6
4-methyl-2-oxopentanoate	MET0082	counts per second	4683.99	0	6267.84	10765.6	8465.37	5558.38	6289.75	20398.9	17855.3	14063.6	21623.8	9033.88	5546.5	6234.31	13298.7	4135.95	9080.09	7795.2	4935.85	10488.9	8979.23	4095.94	10582.1	8019.73	5492.27	4139.64	0	3593.14	5154.65	15651.1	5436.91	3690.08	9507.67	0	0	0	0	5620.52	17259	16078.9	12116.5	7010.85	9028.37	41476	34040.4	0	3421.01
5-aminovalerate	MET0083	counts per second	1.76805e+06	2.23572e+06	492108	735647	140186	302849	1.11096e+06	535067	544066	410894	0	1.0515e+06	318209	583534	349407	650172	511835	405210	833515	313480	0	293527	290208	124891	216667	0	680917	409818	1105260	201441	552891	833224	435439	880048	890529	498483	520457	826534	0	277916	423912	1.55882e+06	487532	444831	380854	1.40712e+06	605689
5-hydroxymethylfurfural	MET0084	counts per second	2.19549e+06	807913	2.31e+06	2.25818e+06	1.55382e+06	0	1.08568e+06	1.79084e+06	1.04648e+06	1.81166e+06	11187195	2836265	1.12921e+06	2351633	2.93251e+06	2.06982e+06	2.33995e+06	3.57106e+06	972073	2.28305e+06	9009649	3.65518e+06	8813066	11417801	5070115	4780062	1.62969e+06	1.52066e+06	1.40862e+06	4735648	2.27118e+06	3.44774e+06	1.90514e+06	4.59241e+06	3.40202e+06	3.33548e+06	2958603	3.54317e+06	2.93818e+06	2.72606e+06	2.2955e+06	2.57997e+06	2504400	1.91802e+06	1439668	818324	701491
5-methylthioadenosine (MTA)	MET0085	counts per second	NULL	NULL	NULL	NULL	NULL	NULL	NULL	NULL	NULL	NULL	NULL	NULL	NULL	NULL	NULL	NULL	NULL	NULL	NULL	NULL	NULL	NULL	NULL	NULL	NULL	NULL	NULL	NULL	NULL	NULL	NULL	NULL	NULL	NULL	NULL	NULL	NULL	NULL	NULL	NULL	NULL	NULL	NULL	NULL	NULL	NULL	NULL
5-methyluridine (ribothymidine)	MET0086	counts per second	18321	18674.5	6834.9	10910.1	6401.88	7697.93	11359.3	6060	5754.11	6416.84	7769.04	20633.3	13420.6	10147.3	12784.7	12658.6	12220.1	7479.45	13605.7	9674.08	16648.7	16982.3	7301.01	12296.3	11167.6	0	16216	14379.5	6026.1	12283.8	5150.97	8690.98	7409.56	13708.6	16131.9	13274.8	14749.9	6214.2	12522.1	14557.7	9867.14	11354.5	17911.2	8725.29	11878.2	10247.2	8101.8
5-oxoproline	MET0087	counts per second	6552502	9350050	3.47762e+06	4.75236e+06	7.0696e+06	5486194	6177879	9914349	11441050	21255150	11337253	12774477	11468600	12338490	9060635	4744844	7086117	5.56192e+06	6.88697e+06	5905829	5.30917e+06	3.79449e+06	8870015	12897741	7.52375e+06	5.51881e+06	10551998	4603419	5560734	11295019	21017294	6.85753e+06	9350050	13609078	13851322	9018504	10105014	12147642	5.32903e+06	4.42826e+06	2682411	4638108	11162386	1.92104e+06	1.02971e+06	11056498	3.29554e+06
7-methylguanine	MET0088	counts per second	163619	77555.8	135596	91992.1	118563	72639.2	59917.3	38143.7	113585	32043.1	0	44100.1	185471	141344	95512.7	115539	66531.5	48501.8	74229.6	70057.4	20252.9	249824	0	0	0	0	80802.8	83172.2	25642.7	31010.6	46432	86030.9	0	18259.8	0	0	0	0	0	0	26757.1	34492.8	0	52609.1	68076.1	70200.2	141647
7-methylguanosine	MET0089	counts per second	518735	446536	168837	628515	247013	369871	504346	338817	394758	627514	605365	559493	267285	219452	308088	375633	485245	362839	258443	367319	843407	608028	413157	655901	495895	497996	522803	278648	542566	981336	325597	645954	601057	1.04047e+06	1.01613e+06	670292	679594	365897	272552	292507	537911	614495	340938	242833	278104	216354	381719
8-hydroxyoctanoate	MET0090	counts per second	13880	6991.2	10048.9	8371.89	9776.66	6846.89	10449.5	13191.3	11830.6	16116	16126.7	13763	6014	6582.3	9613.55	11648.7	8842.5	8420.07	9078.87	9129.7	11255.2	22990.1	8584.59	10466.4	4974.1	4370.27	8833.24	5403.56	9113.46	8244.3	16744.5	25126	7984.98	19039.8	23715.8	5032.1	11167.2	16944.7	12047.5	8810.44	8042.79	13750	24391.3	15742.7	17260.8	8488.68	5898.28
9,10-DiHOME	MET0091	counts per second	844126	138501	438494	257492	203427	150775	142161	214410	242715	141707	247990	97852.3	98292	127593	364423	361743	324065	148865	209654	202095	205469	231510	203776	129838	109865	170350	203696	256856	348409	203159	397803	293578	468674	365623	203427	130914	389765	385772	160319	193124	72077	112572	196912	306511	418264	983920	314153
abscisate	MET0092	counts per second	88505.4	60118.9	92434.8	42986.5	28695.2	132359	137236	177330	105945	75645.1	81225.8	75557.1	171963	157835	103491	40127.1	41941.1	23984.7	27755	17244.7	105587	62994	32106.2	53525.5	65739.7	89814.3	46334.3	33378.1	23212.3	34048.1	61577.9	81875.2	57828.2	46639.1	21337.4	35273.6	18608.5	15074.8	59790.7	37320.5	76469.8	46787.7	26987.6	67602.5	56371	147074	34634.3
acetoacetate	MET0093	counts per second	187414	174460	87939	179190	177418	118051	140220	153695	224500	303027	178471	234114	286413	159429	111812	302970	292822	242171	204701	360634	455324	368174	132160	330813	334586	221034	249814	504845	446274	264995	189801	274869	198867	347091	275187	353369	244060	287693	260162	860524	306286	245742	273374	422623	230872	169252	588658
acetylcholine	MET0094	counts per second	NULL	NULL	NULL	NULL	NULL	NULL	NULL	NULL	NULL	NULL	NULL	NULL	NULL	NULL	NULL	NULL	NULL	NULL	NULL	NULL	NULL	NULL	NULL	NULL	NULL	NULL	NULL	NULL	NULL	NULL	NULL	NULL	NULL	NULL	NULL	NULL	NULL	NULL	NULL	NULL	NULL	NULL	NULL	NULL	NULL	NULL	NULL
acetylphosphate	MET0095	counts per second	4.53393e+06	23939892	5.81079e+06	5727925	4458264	3.49093e+06	13965722	12600460	29977434	23262286	2.57433e+06	28284298	12199843	8.13648e+06	2.4993e+06	7159189	2.97492e+06	12821632	2.44003e+06	4513299	5.56553e+06	3.32505e+06	2853967	5596640	3.49478e+06	18064960	3170397	9443219	5987764	2130180	1.5865e+06	5814734	10489030	4.44339e+06	7.888e+06	35708060	2447476	8781343	4613047	12484923	27926378	10278575	9373820	2494175	2.40418e+06	5.81867e+06	21441428
adenine	MET0096	counts per second	53167160	56074152	47237864	49223016	47101496	47183240	52192940	54131688	43421368	56868172	40902408	61178444	56467732	59240892	53696076	47869900	51940592	44001184	41154320	38543220	39486916	54334192	20308378	25742688	29070996	25216236	55508476	39279900	43216740	48842248	42995484	42942236	44137464	47970636	43721420	47886376	42779724	23391842	30294632	28862502	32049576	41716944	29514644	25739122	24591262	36357724	47312680
adenosine	MET0097	counts per second	1551230	3.87919e+06	698942	452105	208860	1.44624e+06	1.33697e+06	335614	49881.1	116733	868060	529732	1.17891e+06	1154521	477902	605685	891907	510403	826859	512292	281468	541741	304181	1.55853e+06	1.63463e+06	466705	2620570	1.16941e+06	11890646	12344040	35404968	38263216	1154521	3.58063e+06	3.12787e+06	837986	871341	75454.5	165111	392099	892818	2968434	229426	109215	475226	142398	1.76277e+06
adenosine 2'-monophosphate (2'-AMP)	MET0098	counts per second	0	0	85838.7	64158.2	0	156688	150694	0	0	0	127862	73469.2	43012.2	0	236164	56852	179776	0	16541.2	0	39784.8	0	0	0	0	0	57374.9	0	113360	103317	64158.2	65933.2	0	42168.2	0	0	30666.6	0	0	0	0	46495.7	0	0	0	0	0
adenosine 5'-monophosphate (AMP)	MET0099	counts per second	NULL	NULL	NULL	NULL	NULL	NULL	NULL	NULL	NULL	NULL	NULL	NULL	NULL	NULL	NULL	NULL	NULL	NULL	NULL	NULL	NULL	NULL	NULL	NULL	NULL	NULL	NULL	NULL	NULL	NULL	NULL	NULL	NULL	NULL	NULL	NULL	NULL	NULL	NULL	NULL	NULL	NULL	NULL	NULL	NULL	NULL	NULL
adenosine-2',3'-cyclic monophosphate	MET0100	counts per second	156652	239937	169996	311621	107163	347456	773487	93208.9	58090.7	0	137898	174655	81397.2	43230.3	629795	438328	1.1399e+06	171992	169328	117820	138879	476662	26091.2	0	21391.4	341330	510025	47892.4	136457	0	56141.6	190416	114089	95408.8	77259.4	112776	48400	0	19551.3	9837.48	12538.1	45273.1	0	0	0	0	58746.1
alanine	MET0101	counts per second	527654496	391775200	116368928	53215568	244588400	62552536	80714752	293012256	188968736	121525360	110613424	282343584	745332864	403094784	203821696	242492432	139561440	71802200	116711304	80540272	106613008	170958384	95552240	113572760	95537984	48236908	196664592	81550232	432439200	124219544	449512608	148974512	321070720	295727200	231402656	305717280	217293776	113874968	217417824	177660496	64330172	243923312	134528880	79160176	78519360	197930480	61125016
alanylisoleucine	MET0102	counts per second	NULL	NULL	NULL	NULL	NULL	NULL	NULL	NULL	NULL	NULL	NULL	NULL	NULL	NULL	NULL	NULL	NULL	NULL	NULL	NULL	NULL	NULL	NULL	NULL	NULL	NULL	NULL	NULL	NULL	NULL	NULL	NULL	NULL	NULL	NULL	NULL	NULL	NULL	NULL	NULL	NULL	NULL	NULL	NULL	NULL	NULL	NULL
alanylleucine	MET0103	counts per second	NULL	NULL	NULL	NULL	NULL	NULL	NULL	NULL	NULL	NULL	NULL	NULL	NULL	NULL	NULL	NULL	NULL	NULL	NULL	NULL	NULL	NULL	NULL	NULL	NULL	NULL	NULL	NULL	NULL	NULL	NULL	NULL	NULL	NULL	NULL	NULL	NULL	NULL	NULL	NULL	NULL	NULL	NULL	NULL	NULL	NULL	NULL
alanylphenylalanine	MET0104	counts per second	NULL	NULL	NULL	NULL	NULL	NULL	NULL	NULL	NULL	NULL	NULL	NULL	NULL	NULL	NULL	NULL	NULL	NULL	NULL	NULL	NULL	NULL	NULL	NULL	NULL	NULL	NULL	NULL	NULL	NULL	NULL	NULL	NULL	NULL	NULL	NULL	NULL	NULL	NULL	NULL	NULL	NULL	NULL	NULL	NULL	NULL	NULL
alanyltryptophan	MET0105	counts per second	NULL	NULL	NULL	NULL	NULL	NULL	NULL	NULL	NULL	NULL	NULL	NULL	NULL	NULL	NULL	NULL	NULL	NULL	NULL	NULL	NULL	NULL	NULL	NULL	NULL	NULL	NULL	NULL	NULL	NULL	NULL	NULL	NULL	NULL	NULL	NULL	NULL	NULL	NULL	NULL	NULL	NULL	NULL	NULL	NULL	NULL	NULL
alpha-hydroxyisocaproate	MET0106	counts per second	30919.4	30552.5	46611.9	34998.3	48786	84552.6	47767.8	41557.2	49122.8	41002.9	58464.7	49174.8	68955	86220.1	91045.3	55905.6	60395.7	37845.5	29261.9	43708.7	88010.8	48964	73759.4	53887.9	49107.9	46448.7	57229	53936.8	27760.2	49205.3	26141.8	25594.7	41070.7	10902.3	14714.6	23364.3	27763.3	29192.6	94482.5	97759.6	72250.4	53791.7	69927.1	25639.5	84148.5	10973.9	22520.5
alpha-hydroxyisovalerate	MET0107	counts per second	32990.1	76221.8	24865.6	59400.7	35903.6	81423	76570.5	31048.2	20126.2	26831.4	40889.9	31875.3	73547	61467.8	56417.7	25678.6	30185.5	23891.1	24011.6	17659.4	26722.5	18967.6	20699.5	48342.6	31578.8	22341.4	46419.7	99720.5	39855.2	169390	113928	28839.5	20785.3	18513.8	16577.7	23398	29888	15552.6	28402.6	33187.7	29372.6	31875.3	46589.2	16309.5	41820.4	23351.3	20884.6
alpha-tocopherol	MET0108	counts per second	NULL	NULL	NULL	NULL	NULL	NULL	NULL	NULL	NULL	NULL	NULL	NULL	NULL	NULL	NULL	NULL	NULL	NULL	NULL	NULL	NULL	NULL	NULL	NULL	NULL	NULL	NULL	NULL	NULL	NULL	NULL	NULL	NULL	NULL	NULL	NULL	NULL	NULL	NULL	NULL	NULL	NULL	NULL	NULL	NULL	NULL	NULL
apigenin	MET0109	counts per second	3618.36	0	0	0	0	0	0	0	5174.04	11454.1	2526.93	33736	0	6585.73	7003.9	0	0	13934	10111.2	4167.77	3306.62	8054.94	8783.93	0	0	3744.6	0	0	0	0	0	0	9156.52	0	3017.81	41073.5	7731.44	43476.4	11037.6	19613.1	13703.3	26489.5	9791.43	13906.2	27309.5	11604	0
apigenin-7-o-glucoside	MET0110	counts per second	0	8144.89	0	0	0	0	0	0	0	0	0	48092.7	0	0	32679.6	0	0	0	0	0	43485	38877.4	0	0	0	0	0	0	0	90840.4	16008.1	0	0	0	0	19570	0	0	0	0	0	0	0	0	0	0	0
arabinose	MET0111	counts per second	14126629	0	24456168	27309134	48316076	21720722	0	37289312	39987916	42728436	0	25795350	0	40662676	33630256	37456348	34287584	24746232	0	39197200	92224680	15434449	42579032	19878628	53769008	47233868	0	12278635	0	39473608	12432872	25215628	51314040	29253192	0	43515808	26764158	56951932	68872200	42256504	0	22385488	70494376	121687280	90237784	31409150	0
arabitol	MET0112	counts per second	0	228942	215958	0	0	396341	0	326084	0	386343	0	507451	222683	217921	455148	0	333589	0	347356	442919	466375	831017	181589	676116	525519	732868	0	0	635750	341447	347430	0	0	0	501574	708131	862121	585482	0	0	0	1.20331e+06	715616	157917	190894	0	0
arabonate	MET0113	counts per second	8242433	6.83821e+06	5061721	14847840	11737307	8104500	9645430	31784212	22418538	23018206	51742612	31640490	8.09544e+06	3.71268e+06	10631295	8546035	19431358	8271634	7.94386e+06	12522156	21535304	12612330	16168895	41263420	14392590	29072826	24709622	3.77177e+06	0	16469830	11087649	8773301	24639210	0	12612330	33395502	0	22926922	12620846	20341560	12982923	10397894	22758138	7643981	14394850	2908462	3.44978e+06
arginine	MET0114	counts per second	2.56387e+06	3.65683e+06	924879	474631	748420	1747677	2.73532e+06	766143	2.22633e+06	803321	100743	464946	1.83885e+06	1.70689e+06	370850	899515	375685	185929	468665	260375	124673	369943	220922	307969	207444	96614.7	570532	478324	2.92878e+06	1.00968e+06	7.24483e+06	1.30559e+06	621600	1.46968e+06	1.55955e+06	398189	748420	802973	107578	216257	146640	498334	241334	322245	402495	15649437	1.83167e+06
ascorbate (Vitamin C)	MET0115	counts per second	NULL	NULL	NULL	NULL	NULL	NULL	NULL	NULL	NULL	NULL	NULL	NULL	NULL	NULL	NULL	NULL	NULL	NULL	NULL	NULL	NULL	NULL	NULL	NULL	NULL	NULL	NULL	NULL	NULL	NULL	NULL	NULL	NULL	NULL	NULL	NULL	NULL	NULL	NULL	NULL	NULL	NULL	NULL	NULL	NULL	NULL	NULL
asparagine	MET0116	counts per second	154869600	173473280	13705524	3.96712e+06	20747826	14516825	12483912	113483936	55440220	26570176	8652305	11466978	65339008	90225168	9674770	3.47019e+06	12443624	20600304	45795152	1.58077e+06	544113	0	2.62898e+06	9342855	1.74741e+06	3345136	26507378	13603335	3.11019e+06	8400506	119858968	3997017	16937630	21547114	15784159	7.60411e+06	4.23524e+06	13594883	8425319	4.06069e+06	388390	1009550	4.68432e+06	4.36511e+06	2.91902e+06	138893584	14574308
asparagylisoleucine	MET0117	counts per second	NULL	NULL	NULL	NULL	NULL	NULL	NULL	NULL	NULL	NULL	NULL	NULL	NULL	NULL	NULL	NULL	NULL	NULL	NULL	NULL	NULL	NULL	NULL	NULL	NULL	NULL	NULL	NULL	NULL	NULL	NULL	NULL	NULL	NULL	NULL	NULL	NULL	NULL	NULL	NULL	NULL	NULL	NULL	NULL	NULL	NULL	NULL
asparagylleucine	MET0118	counts per second	NULL	NULL	NULL	NULL	NULL	NULL	NULL	NULL	NULL	NULL	NULL	NULL	NULL	NULL	NULL	NULL	NULL	NULL	NULL	NULL	NULL	NULL	NULL	NULL	NULL	NULL	NULL	NULL	NULL	NULL	NULL	NULL	NULL	NULL	NULL	NULL	NULL	NULL	NULL	NULL	NULL	NULL	NULL	NULL	NULL	NULL	NULL
asparagylvaline	MET0119	counts per second	NULL	NULL	NULL	NULL	NULL	NULL	NULL	NULL	NULL	NULL	NULL	NULL	NULL	NULL	NULL	NULL	NULL	NULL	NULL	NULL	NULL	NULL	NULL	NULL	NULL	NULL	NULL	NULL	NULL	NULL	NULL	NULL	NULL	NULL	NULL	NULL	NULL	NULL	NULL	NULL	NULL	NULL	NULL	NULL	NULL	NULL	NULL
aspartate	MET0120	counts per second	2.1415e+06	2614766	1.04211e+06	671969	886118	1400381	1.03206e+06	2.06029e+06	1966002	2735379	1.70043e+06	3033803	2529499	2.90893e+06	1.35126e+06	809086	1.37558e+06	1.89908e+06	2.36416e+06	1.46278e+06	538334	654645	1618593	1115362	779145	870505	1904557	1.38736e+06	366411	286296	623785	153682	2.64599e+06	1.04572e+06	1.21978e+06	2.17412e+06	1.93651e+06	1.63169e+06	1528007	1.39437e+06	135310	181167	1091746	580101	385981	1.67356e+06	613653
beta-alanine	MET0121	counts per second	11598137	13318510	2.36742e+06	3.43744e+06	5.17705e+06	2.04312e+06	4238039	3.11152e+06	8.20828e+06	2.887e+06	734056	2.68422e+06	5133031	5515724	1610636	4768583	3.49176e+06	2.2051e+06	2.9032e+06	1163652	656229	2.31773e+06	1618150	1.34642e+06	1.40259e+06	320502	4.23252e+06	4.4953e+06	4574702	2.09889e+06	4.05322e+06	1.01545e+06	2.28178e+06	5.21233e+06	3.49176e+06	1199636	1.63752e+06	2.93549e+06	1391928	2.30496e+06	1.813e+06	3.09816e+06	2.23303e+06	2.46268e+06	3967850	4311036	3.54608e+06
beta-hydroxyisovalerate	MET0122	counts per second	22900.9	27164.4	13378.7	19143.1	31700.4	17482.5	16202.6	30413.1	20182.3	34640	35212.2	18960.1	42311.9	37748.4	54890.4	12441.3	22769.2	22390.3	20245.8	26977	36003.6	20657.4	29104.4	56668.4	43109.7	22848	89725.1	53604.9	29753.3	26525.3	26977	12478.2	35704.6	40043.8	23425.8	32827.1	25161.8	20637.8	25048.5	25598.1	8370.13	16727.2	15260.1	17569.7	19921.3	14541.7	18242.5
beta-hydroxyisovaleroylcarnitine	MET0123	counts per second	169269	140403	307930	234648	667107	278026	242965	412854	235522	67926.1	56910.3	776632	400779	431718	181119	144864	170281	976355	529594	599131	385308	320580	37480.8	264814	152125	54259.9	461006	100745	841658	69747.9	72817.3	103216	490614	113772	95812	149521	172039	617519	122624	126568	578358	959083	190901	320177	511008	130852	600149
beta-hydroxypyruvate	MET0124	counts per second	17578780	12433997	12187314	12325971	10634731	15633335	14688754	12380072	13606496	12176265	8738791	13369236	14477405	13929204	13470166	16835694	13842487	10242933	15192180	16872122	18779644	15999498	9711792	13883293	13817489	11886954	14040748	15761581	12339521	11746560	11637025	13810718	15981392	14916322	12101389	16474839	13586628	11844746	12012199	12395917	10448241	14970796	8902579	15324182	12096403	12014734	11718280
beta-sitosterol	MET0125	counts per second	NULL	NULL	NULL	NULL	NULL	NULL	NULL	NULL	NULL	NULL	NULL	NULL	NULL	NULL	NULL	NULL	NULL	NULL	NULL	NULL	NULL	NULL	NULL	NULL	NULL	NULL	NULL	NULL	NULL	NULL	NULL	NULL	NULL	NULL	NULL	NULL	NULL	NULL	NULL	NULL	NULL	NULL	NULL	NULL	NULL	NULL	NULL
betaine	MET0126	counts per second	5085793	3.85075e+06	2.26627e+06	2.1457e+06	2.55314e+06	2807140	2.23962e+06	3.42177e+06	8102336	1.87239e+06	3.65824e+06	3.98209e+06	3.01405e+06	2.58202e+06	5029288	3.68213e+06	3.18475e+06	4389103	3.31928e+06	3.46775e+06	2.67798e+06	3.04412e+06	1.84782e+06	2.26723e+06	1.59961e+06	2.76449e+06	5816725	4704623	3.78514e+06	1.80183e+06	1.75113e+06	2.62579e+06	5536450	2.72766e+06	1.40448e+06	2.66047e+06	1.66833e+06	3.14118e+06	2.37975e+06	1825226	2.82473e+06	5304612	2.95372e+06	2432861	2.40203e+06	6.15515e+06	10126591
campesterol	MET0127	counts per second	NULL	NULL	NULL	NULL	NULL	NULL	NULL	NULL	NULL	NULL	NULL	NULL	NULL	NULL	NULL	NULL	NULL	NULL	NULL	NULL	NULL	NULL	NULL	NULL	NULL	NULL	NULL	NULL	NULL	NULL	NULL	NULL	NULL	NULL	NULL	NULL	NULL	NULL	NULL	NULL	NULL	NULL	NULL	NULL	NULL	NULL	NULL
caproate (6:0)	MET0128	counts per second	52395.9	24532	44175.6	32041.2	25403.7	23856.3	26997.3	18634.7	26590.3	20559.3	22881.6	26035.3	26706.4	29555.9	37418.8	38006	35473.8	21237.3	24239.9	23564.1	19024	27002.1	7275.96	12411.1	0	20858.6	32979.9	20311.5	17350.7	28842.8	31807.2	23918	25081.3	16750	16621	19929.8	19457.1	15233.6	30254.7	17816.6	17824.8	25106.8	17762.5	17485.1	29110.5	25832.1	12543.6
caprylate (8:0)	MET0129	counts per second	54459.9	60075.4	90955.9	65452.1	44060.7	45681	59819.8	47981.3	34507.1	24677.3	43618.5	35041.2	52581.7	56926.7	75437.5	38601.3	43800.7	33932.8	26862.2	67571.1	66758.3	57014.6	19719.9	35069.8	31811.4	39983.6	36234.1	26346.8	23973.1	35813.6	59833.6	30774.1	21864.7	39378.4	17041.1	32286.3	22268.5	23148	50309.8	43418.2	32995.1	30096.3	31953.8	25852	25727.5	29675.6	42837.5
choline	MET0130	counts per second	59293380	55200268	50685872	60563736	55572772	66309600	61956796	82697072	63113352	81911256	81077808	78939552	62845188	63931248	64114828	49294088	57697868	64178240	56588844	70599312	70112656	66944440	83318048	71646384	57789032	70448056	64215376	66397936	53478748	58897060	61673720	47430164	77124736	65333888	66775644	66907284	64070420	62180320	52671672	53891580	40980424	44042340	69221032	48256116	47269960	47960472	50810424
choline phosphate	MET0131	counts per second	0	0	0	0	0	0	76765.7	0	0	0	0	0	0	0	0	0	0	0	0	0	0	109139	0	0	0	0	0	0	417423	114928	310518	355346	0	108826	89773.5	98842.1	244384	0	0	0	63016.6	113995	280679	0	0	0	0
chrysoeriol	MET0132	counts per second	36841.9	33821.3	41814.9	77398.6	41881.5	65532.9	39720.5	6822.39	69750.7	52493.4	49297.2	388083	74850.9	111833	491496	8581.57	8522.34	191522	52633.4	188216	492902	217236	61349.5	55777.7	20500.1	18398	83017.5	70217.9	41948	19345.3	6939.07	13566.1	120789	23277.5	18442.7	35752.7	27777.1	490314	106665	24666.5	68054.3	443843	175059	37368.6	670796	478631	14049.5
cinnamate	MET0133	counts per second	16458.3	9361.35	73798.5	77384.5	112335	25622.2	7348.53	49000.7	30535.6	148279	177992	68770.1	44603	93717.2	67630.3	25357.9	26284.6	44131	9260.62	53297.5	12631.8	7498.04	91815.8	36366.2	27942.7	51498	19401.9	0	3641.65	14829.1	23774.6	9250.57	127561	8766.92	5079.84	42271.1	9248.89	61529.9	20228.8	18555.4	4675.96	9411.36	0	183820	98354.5	0	0
citramalate	MET0134	counts per second	3442319	2170081	1861755	1.28976e+06	1.51321e+06	1.04042e+06	2.17743e+06	1.57013e+06	855712	1.69531e+06	1480737	1.4996e+06	1.2238e+06	1.2583e+06	2734411	1.63313e+06	3.59031e+06	2370875	1.63631e+06	792931	1.17074e+06	1.72879e+06	1.91624e+06	1.96053e+06	1.65799e+06	1.56612e+06	1.96614e+06	1.81914e+06	2.26144e+06	2.24538e+06	2.73978e+06	1.60035e+06	1.47855e+06	2.77585e+06	2.2457e+06	1.17948e+06	856358	1.90669e+06	2.56007e+06	2.20235e+06	1.23429e+06	1.43823e+06	1151889	2.09079e+06	1854500	1.00357e+06	1.6172e+06
citrate	MET0135	counts per second	22507988	18775650	7.30159e+06	7.8645e+06	8790923	6975644	11926955	5709521	6322626	11319121	2.00126e+06	10140129	11790077	13924552	9968721	21564998	28579526	8.22105e+06	8844255	6.18793e+06	8948410	10153974	5.18515e+06	10731283	6.9251e+06	11442634	16878300	13085661	20135158	35517548	25005820	26626408	11309723	15965396	17988856	13126099	7.26863e+06	16840412	16463860	18893358	13986218	12799698	21003806	10730638	8775489	18959340	27187320
citrulline	MET0136	counts per second	361997	662597	702946	64015.9	463691	150548	398193	153871	171940	125548	0	72584.4	886757	857329	0	290579	60039.4	0	274677	0	0	0	0	0	0	0	553476	70971.5	1.78771e+06	1.96974e+06	10114810	457736	50537.8	0	122738	0	125284	0	0	0	0	177302	0	69461.2	160944	13001545	918711
coniferyl aldehyde	MET0137	counts per second	175977	138342	143897	146119	130091	76324.3	107115	232627	63467.7	207087	263935	255355	131188	43149.4	96187	151976	114910	176440	105958	221605	197773	302971	138225	174440	107350	111508	124093	133691	291466	247077	208419	1332192	59903.9	87272	195388	201395	154620	93838.3	65968.2	34684.5	99740.9	199308	16778.1	203628	88865.4	117238	106363
cyano-alanine	MET0138	counts per second	NULL	NULL	NULL	NULL	NULL	NULL	NULL	NULL	NULL	NULL	NULL	NULL	NULL	NULL	NULL	NULL	NULL	NULL	NULL	NULL	NULL	NULL	NULL	NULL	NULL	NULL	NULL	NULL	NULL	NULL	NULL	NULL	NULL	NULL	NULL	NULL	NULL	NULL	NULL	NULL	NULL	NULL	NULL	NULL	NULL	NULL	NULL
cytidine	MET0139	counts per second	3.25452e+06	3512550	898252	1.77101e+06	891109	872564	1.6109e+06	977972	993791	1542811	1.45413e+06	2.48952e+06	1864861	1.98864e+06	1.71127e+06	2.33459e+06	2.73885e+06	2.00296e+06	1.89656e+06	1.71354e+06	2.83445e+06	3.80872e+06	2209641	3.67256e+06	3333997	1.89814e+06	3.53372e+06	5038359	2.33561e+06	4.14994e+06	2.03466e+06	4.2249e+06	2.29217e+06	4.12569e+06	5001813	2714107	4281792	1.6408e+06	3.0863e+06	3.48366e+06	3441816	4470649	6.22817e+06	1.5057e+06	2.20512e+06	1.04394e+06	2472913
cytosine-2',3'-cyclic monophosphate	MET0140	counts per second	0	6979.42	4526.31	6963.98	0	5153.66	20871.2	0	0	0	13766.2	7883.97	0	0	15912.1	11795.9	37495.7	0	3901.44	0	4030.26	15963.1	0	0	0	12061.3	12005.1	0	9685.35	0	2553.4	9431.5	0	0	0	0	0	0	0	0	0	0	0	0	0	0	0
digalacturonic acid	MET0141	counts per second	0	0	0	0	0	0	0	0	0	0	0	0	0	0	0	0	0	0	0	0	0	0	0	0	0	0	0	0	0	0	0	0	0	0	0	0	0	0	0	0	0	0	0	0	0	0	0
dihomo-linoleate (20:2n6)	MET0142	counts per second	214989	114806	192423	218774	194931	125297	81969	140798	256715	476765	180147	92049.3	138495	105034	142739	103301	144246	161208	101643	107737	326543	344087	510510	386816	169846	164776	87003.5	94455.1	149644	118370	69934.7	169344	340652	590534	455840	86817.3	151758	672016	104469	70013.2	117802	127969	274907	269678	368918	95747.2	67761.1
dihomo-linolenate (20:3n3 or n6)	MET0143	counts per second	27226.1	12290.7	20771.6	40849	23549.1	10764.3	14021.4	20131.6	10572.7	55714.9	57465.2	25482.4	27561.5	0	32874	0	21223	31690.6	12459.7	15740.2	61961.3	35962	57747.7	55681.6	16587.7	35809.8	32835.8	0	17212.9	21359.2	9650.05	30860	37849.6	88545.1	44903.3	24480.6	33658.1	40476.6	25335.2	0	12493.9	28654.9	57025.1	34295.4	31204.2	0	15148.9
dihydroferulic acid	MET0144	counts per second	3769.47	3631.92	0	18298.9	15297.1	0	0	5040.86	5240.4	6471.41	5288.33	7190.02	4545.51	3043.35	4741.34	7817.75	11006.4	13558.7	8949.86	16884	5905.84	14161.8	11783.9	8395.26	5839.22	12926	6619.72	8053.91	0	10565	0	0	13378	4744.74	4315.96	9685.99	7276.63	5315.85	6686.87	0	4712.81	18600.7	3342.05	11939.6	10263.6	4535.5	5278.68
dihydroquercetin	MET0145	counts per second	394418	181757	0	0	0	0	0	0	0	0	0	5857.22	0	0	0	0	0	0	0	0	0	9933.3	0	10475.1	0	0	0	0	6742.65	5192.04	7344.85	0	0	0	0	11717.5	2546.73	0	0	0	0	2360.2	5240.11	0	0	0	0
dimethylarginine (SDMA + ADMA)	MET0146	counts per second	421050	405562	223102	153346	190633	313760	410494	197171	440924	250890	154241	162599	487841	495363	84195.8	159859	158621	97930.2	196633	0	70809	436032	154117	184360	119798	0	181986	185000	200321	140925	837002	144398	205294	208461	132044	193483	183969	231860	98073.2	83920.2	0	67488.2	152712	141010	129579	446786	210287
docosadienoate (22:2n6)	MET0147	counts per second	8433.32	5474.02	10570.4	0	0	8757.98	0	0	13673.3	13405.5	12189.4	8644.43	0	6190.9	0	6939.81	14658	9359.75	6594.6	0	16866	18156.3	14644.5	10841.9	11333.1	11823	0	7131.82	8295.25	5040.56	9571.54	0	10999.4	13509.3	6097.98	8110.63	10865	9476.8	0	11944.9	11098.9	8534.23	0	8446.17	0	0	8280.93
eicosenoate (20:1n9 or 11)	MET0148	counts per second	564595	419179	957536	577953	532950	846870	342551	1.35973e+06	1059075	1.96755e+06	2.00603e+06	992625	1.50122e+06	986843	1181199	1.12022e+06	1.39694e+06	578397	443872	919872	2413838	2124107	8630740	2.5985e+06	1.04546e+06	610832	981125	658936	1.35529e+06	447342	265188	586467	1.54758e+06	1.91937e+06	2660692	1.41825e+06	2.67753e+06	7.63443e+06	870418	741266	323439	494696	2.48114e+06	2609852	2858334	240940	1.10973e+06
epicatechin	MET0149	counts per second	605832	1.27555e+06	0	0	0	0	16729.3	0	0	0	0	18587.6	0	0	0	0	9469.03	0	0	41965	0	90912.9	0	27527.6	38689.6	18981.3	0	0	241522	500067	1.10495e+06	168418	0	67518.1	151095	0	21702.3	21856.2	0	0	22694.9	157096	57742.2	44470	136943	30938.8	143326
erythritol	MET0150	counts per second	13907119	20464890	12760373	24345886	15748224	27138072	30101434	6197468	10532655	16619400	17643000	21628084	30868096	22379720	42179360	6835367	14156321	27381666	11540083	15400268	30780400	30705604	9601009	62940088	68971632	16119380	24184864	25852086	9068634	16956900	10243128	9892057	32964768	24125902	11726467	17863786	17068816	12564814	22067898	14905647	9744434	13444829	9272930	4929920	7048245	5508049	8468376
erythronate*	MET0151	counts per second	85744560	34486548	57943096	42231612	51453512	48504024	40417872	69397136	76528384	75898168	60287036	54987936	38108672	43434204	61599576	65687972	68983648	56068988	48218160	49405888	72298400	65757712	117712560	51018140	59910700	59991612	38244352	62162472	28709228	31316520	17832584	28580072	114078224	23604186	37242060	61027120	59773980	101117752	82906952	93966192	31570846	23672332	98057512	93467752	104625648	51888884	54750028
erythronic gamma-lactone	MET0152	counts per second	1.79596e+06	889417	368854	541644	551063	286521	432759	419590	895857	869266	1.14698e+06	423918	257094	201316	492620	927164	791333	468809	303573	394649	1.07163e+06	1.06085e+06	1.83356e+06	964282	664180	466109	271304	308512	415478	1.51978e+06	544755	820096	1.10205e+06	692606	901851	497013	660096	2.14825e+06	495502	1.31204e+06	481740	356747	1474422	823769	1.81544e+06	304984	1.236e+06
erythrose	MET0153	counts per second	1.09069e+06	863892	813575	1.07893e+06	986136	806132	947224	1.20813e+06	1.04105e+06	804825	844295	1.49199e+06	1.33774e+06	1.06498e+06	1.10039e+06	387695	1.23485e+06	1.0839e+06	1.07433e+06	1.76107e+06	996201	908687	679368	950892	850787	1.23955e+06	926585	1.52129e+06	0	632191	811710	836776	2.42688e+06	0	922354	1.15843e+06	1.24767e+06	1.06443e+06	1.42531e+06	1.2071e+06	334459	1.19525e+06	739386	1.04032e+06	683488	353148	648365
erythrulose	MET0154	counts per second	9335100	8609521	20279280	19770366	27540864	9056407	9051475	23903936	17474712	19215234	28670920	29039520	24087482	20856722	17343128	16199980	21413730	17768588	17418762	21052442	15308063	17742650	8929088	10038486	11207508	17860306	11809748	12243593	4.93147e+06	11054136	7459744	10032735	16432828	5680611	7.20533e+06	14835427	8292941	11256594	20417770	10142177	13285733	14346794	8221675	8890438	8270925	5.66636e+06	8620564
ethanolamine	MET0155	counts per second	39836664	27708174	5.24846e+06	5.69982e+06	11785404	3.64324e+06	8213708	13112953	38565732	4523486	1.3924e+06	3.82387e+06	17029188	16739201	2306900	3159255	2.60787e+06	3.04031e+06	8021260	1.40778e+06	1.383e+06	4.2922e+06	1.29701e+06	1.36143e+06	1.54875e+06	553854	6.1791e+06	8944008	10586768	1.78952e+06	11967712	4.91062e+06	3.44855e+06	6.96845e+06	4928062	1.2221e+06	1.63106e+06	2814447	2.23418e+06	2.60312e+06	3.86889e+06	5795260	2.61801e+06	8297711	7159295	51938760	12452053
ethyl linoleate	MET0156	counts per second	1.10629e+06	1.90964e+06	0	0	0	520390	927088	0	1.25972e+06	2.96771e+06	0	1.7014e+06	0	1.71657e+06	0	0	0	0	685623	0	285575	0	1.20442e+06	141647	0	1.23812e+06	0	1.50845e+06	711391	0	0	0	1.10537e+06	0	1.16898e+06	2.4155e+06	0	0	0	2.24866e+06	2.07474e+06	1.32087e+06	0	0	0	0	1.41096e+06
ferulate	MET0157	counts per second	177503	267025	1.42256e+06	1.57246e+06	874012	259352	407357	489419	290820	1.37743e+06	951960	1.99294e+06	421522	406711	568430	632192	859220	936507	572227	2.17129e+06	567186	1.32541e+06	591889	242648	246056	491600	447915	704258	92036.1	535236	258468	130549	1.40927e+06	347555	812451	1.29841e+06	1.13007e+06	153750	313014	47948.4	181167	241137	78421.2	583012	213764	188516	250266
fructose	MET0158	counts per second	18119270400	17950244864	17127753728	18417811456	17950746624	16464310272	19085854720	18111553536	17387644928	17701799936	17582831616	17114733568	16436155392	16274719744	18096836608	18353457152	19793367040	18628136960	17840936960	17962844160	18670534656	18816104448	18035456000	17920133120	17459646464	16798253056	17629460480	18630127616	16828022784	19592323072	15894751232	16717543424	18299813888	17626062848	17145416704	17715148800	17510387712	16924968960	17997877248	16929175552	18016454656	18407139328	15948494848	17211011072	16758635520	17497673728	17870065664
fructose 1-phosphate	MET0159	counts per second	716351	1.7492e+06	1.24931e+06	863324	739130	1.58864e+06	2648839	2404129	2053301	3.66432e+06	2.62484e+06	2214958	1227992	1.35653e+06	3736655	1.79098e+06	3994153	1.62836e+06	1.49483e+06	1.72685e+06	1.87866e+06	2.61436e+06	3.02324e+06	2.96556e+06	1.4401e+06	2.19349e+06	1.26486e+06	2.04001e+06	679748	1.44053e+06	283285	283742	1.70222e+06	2.1787e+06	2213396	2035127	2.4737e+06	1.22185e+06	2050786	1.38972e+06	1.37867e+06	1.53238e+06	1.31878e+06	870023	964091	1.21156e+06	1.72197e+06
fructose-6-phosphate	MET0160	counts per second	7.09234e+06	6.5859e+06	7313205	4.02958e+06	4450699	8.03421e+06	7674825	6.23436e+06	8999579	11359493	11013028	5553161	6.6765e+06	5.68232e+06	7674825	6.46685e+06	11741270	8122347	4846130	7774134	11304189	5.4629e+06	10719793	14381899	8960341	9670601	7099815	8547618	5326622	7057608	1.96203e+06	1.66101e+06	7.85812e+06	10408875	6723012	15597408	9036011	7045806	12464986	10525003	10391425	6605732	7138362	5614898	3.66868e+06	5499209	9425081
fucose	MET0161	counts per second	0	8258668	26002122	0	32049254	36618276	20599328	12675245	0	20025688	33161614	31111946	26008150	0	36369528	9759534	33538196	6.12952e+06	14816535	24974388	0	45983140	26321860	0	52618480	18584586	13671597	18113650	0	20599328	26765506	23108696	23602550	0	19851864	26154006	23416882	20266386	27366648	21368576	0	20599328	18935242	22463580	24976572	0	25376604
fumarate	MET0162	counts per second	77390832	77800384	118721056	127274264	170955472	76468408	148191520	88724864	54461472	29237324	72709952	162361792	47319056	39760936	98199696	107680976	145878368	194604176	216570736	212362224	44757332	71092376	44370504	62545032	105454256	95115752	170172160	155442656	4924741	3.22113e+06	4.93517e+06	7.16864e+06	160613408	16769834	44003064	112197024	88724864	64317740	161102592	77792320	86008512	42621364	127669880	173830176	113120976	54672104	115001832
galactinol	MET0163	counts per second	0	0	0	2.35354e+06	6.62535e+06	0	0	11863913	482399	7.15421e+06	3251683	141358	27760930	13739284	0	1.93593e+06	824347	0	0	112231	13643104	2.15585e+06	995437	0	0	3.06842e+06	369855	0	0	0	0	199623	5939694	0	0	618315	0	0	881161	952570	0	0	0	0	0	0	0
gamma-aminobutyrate (GABA)	MET0164	counts per second	17147142	18748170	17317722	12606315	20470496	11413231	14057786	10304623	18577974	12570240	2068026	6.21803e+06	15568635	15460163	8.08796e+06	13882621	12134004	7857038	14454714	6.74396e+06	629868	3567201	4766978	1.67281e+06	2.99301e+06	835126	10546671	16197700	17263734	3.98563e+06	15366713	5956173	13138456	10074448	12757434	5911979	6777115	13637341	4027223	4704476	4.47324e+06	7.44134e+06	9828064	8804482	9828064	20680608	23279656
gamma-glutamyl-2-aminobutyrate	MET0165	counts per second	133411	57437.7	19536.9	0	39347.6	12734.5	0	30462.8	65719.4	0	0	26301.4	37362044	27297996	0	74848	25947.9	121261	26620.6	0	25072.1	340279	0	0	0	0	0	0	58975.9	30516.5	42090.4	36858.3	37262.4	0	27935	34894.7	0	38958.1	0	14059.6	19132.8	17426.4	35015.2	0	25672.2	36858.3	38838
gamma-glutamylalanine	MET0166	counts per second	450895	393725	115515	59981.7	84857.6	93967.5	149494	132107	143144	99462.6	105617	214382	2.59489e+06	1.72218e+06	183861	185768	75816.4	87867.5	111935	47643.7	43745.5	64542.5	13329.2	56624.3	18882.7	28814.7	125989	48189.2	80635.7	53061.7	129401	25479	110649	119357	51780.1	133597	136026	144996	69524.8	55697.2	16543.1	29663.8	18529	26396.3	30134.7	157316	23339.8
gamma-glutamylglutamine	MET0167	counts per second	257538	421804	51340	180111	180823	530086	529028	351463	598244	543819	106363	257538	1.39942e+06	1.19458e+06	372618	217478	133817	211891	679446	97685.4	0	45655.4	0	86338.2	21018.2	0	284552	94535.5	111888	270927	2.93629e+06	0	272585	424235	225259	185348	164958	951658	52807.2	20249.8	0	0	96227	45793.2	0	1.71253e+06	131522
gamma-glutamylisoleucine*	MET0168	counts per second	24245.4	13066.6	58789.6	23597.8	26687.8	63156.8	28076.2	41305.6	75029.7	56200.7	0	20349.6	160366	115653	22217.5	29377.4	18197.2	13695.4	25012.6	20574.6	0	16782	0	0	0	0	19035.5	12829.5	20310.3	0	17411.6	0	26619.7	0	0	11461	7411.1	53667.4	0	9392.42	0	0	0	25850.2	0	30307.9	15247.8
gamma-glutamylleucine	MET0169	counts per second	48238.7	30294.1	117436	58656.7	90754.9	133614	83106.2	119036	201868	158377	38258.3	52664.1	282983	467345	63837.3	48534.8	46758	44765.7	83361.7	45963.7	19373.4	44350.3	19011.6	0	0	16003.9	0	25848.2	10249.6	0	0	0	49352.1	0	0	0	9492.99	125852	15625	13153.2	0	0	0	80538	47552.4	30700.8	18180.1
gamma-glutamylphenylalanine	MET0170	counts per second	117558	138782	455896	283028	561235	614942	325932	413595	405465	481377	91559	98418.8	696133	882698	187050	291588	175994	75226.7	150920	72558.7	27037.7	73799.4	85516.5	28002.1	23117.4	26261.6	60736.4	92699	15923.8	0	40539.8	0	158517	40887.8	16971.7	48228.9	23659.8	222713	143983	130668	0	8906.58	0	292682	254019	414646	146933
gamma-glutamyltryptophan	MET0171	counts per second	0	0	24665	29557.4	88436.2	32432.3	18394.1	37162.9	65361.6	74056.1	0	0	65969.4	97297.8	19065.1	20790.5	0	0	11084.3	0	0	0	0	0	0	0	0	0	0	0	0	0	23465.6	9972.1	0	0	0	0	0	0	0	0	0	0	0	9988.24	0
gamma-glutamyltyrosine	MET0172	counts per second	NULL	NULL	NULL	NULL	NULL	NULL	NULL	NULL	NULL	NULL	NULL	NULL	NULL	NULL	NULL	NULL	NULL	NULL	NULL	NULL	NULL	NULL	NULL	NULL	NULL	NULL	NULL	NULL	NULL	NULL	NULL	NULL	NULL	NULL	NULL	NULL	NULL	NULL	NULL	NULL	NULL	NULL	NULL	NULL	NULL	NULL	NULL
gamma-glutamylvaline	MET0173	counts per second	91420.6	61090.7	61302.3	0	31619.5	89268.1	45783.9	64524.9	95319.6	64441.3	21721.4	21565	168734	133503	0	56171.4	23949.8	25473.6	39419.6	0	0	0	0	0	0	0	15912.6	0	41866.5	0	58021.8	25824.1	0	16768	27404.8	23811.8	0	87853.1	0	0	0	0	0	0	33879.6	108400	33674.7
gamma-tocopherol	MET0174	counts per second	NULL	NULL	NULL	NULL	NULL	NULL	NULL	NULL	NULL	NULL	NULL	NULL	NULL	NULL	NULL	NULL	NULL	NULL	NULL	NULL	NULL	NULL	NULL	NULL	NULL	NULL	NULL	NULL	NULL	NULL	NULL	NULL	NULL	NULL	NULL	NULL	NULL	NULL	NULL	NULL	NULL	NULL	NULL	NULL	NULL	NULL	NULL
gluconate	MET0175	counts per second	96956136	205715248	79475792	134264256	32714608	257335376	280859456	39810236	34756220	46893844	73140192	46179736	86336712	46420568	105676976	43983196	45767396	81606704	65630812	73324424	118973872	68601320	25306396	493379104	412411104	110548072	139075360	169285344	114808288	53264604	71728288	120057488	81945104	410508224	444942816	117702992	137527488	34152900	65360020	57807144	74517688	65430344	36807588	23623120	34422556	17353380	40069908
glucono-1,5-lactone	MET0176	counts per second	368202	443698	0	424441	0	1.17972e+06	1.8342e+06	0	161475	466100	620528	300314	249123	0	0	0	0	139676	288121	535619	1.10087e+06	637385	775712	10718139	2.43799e+06	637470	448865	366081	587776	673155	324199	2.82774e+06	583672	1.73289e+06	6651950	351450	344068	704924	0	1.00164e+06	257044	173435	538167	690668	577063	0	348251
glucosaminate	MET0177	counts per second	1.35609e+06	1.87318e+06	1.04321e+06	1.65831e+06	1.19112e+06	1.10116e+06	820898	2.11559e+06	5.46131e+06	1.4497e+06	0	1.51895e+06	1.58524e+06	1.75985e+06	859605	995122	637363	632473	876792	357112	588477	486267	0	839412	1.07452e+06	0	1196791	422692	339585	0	1.37718e+06	975418	945155	2.34834e+06	1.62776e+06	481870	1.21988e+06	0	573916	1283232	0	573457	482287	722444	818502	2.74909e+06	668646
glucosamine	MET0178	counts per second	28529048	27309964	16418531	19957580	23799418	16439512	15058769	41153268	36082400	38156796	16415709	21163678	39097280	20797678	19159620	17701880	31019868	21945534	31045612	22155504	19798242	19407792	29013542	30386908	22828826	9922673	34387932	29762588	20038328	37927988	63407960	16590904	41813180	44553368	43218356	33129280	25384180	30721406	10945607	15042769	8760326	8776817	24281518	16292897	16560532	32595716	18988348
glucose	MET0179	counts per second	5997542400	6040274944	5662812160	6087950336	6074313216	5888479232	4126065152	3922946304	3710735104	4071740160	4080278528	3837855488	4020755968	3745058560	3989672192	4216050176	4500273664	4122214400	4074883584	4331303936	4590054912	4123631872	3897307904	3967453184	4012454144	4087134720	4117554432	3796261632	3247545856	4468958208	3206766848	3498941696	4315442688	3609304832	4018966528	4273195520	3807517696	4099257600	4097430528	3484401408	4008416768	4101024256	3042952192	3414982912	3387045632	3668341248	3614796800
glucose-6-phosphate (G6P)	MET0180	counts per second	7.56212e+06	12188398	7.64262e+06	7438102	8422914	11201941	21271500	14810045	16281520	27678656	15051692	11977204	10729348	11508535	20053820	10163921	25068930	14216120	9658534	10657823	15371947	14367412	21546976	20570936	15087884	15282157	10999264	19581424	9936492	9556362	2314930	2.21429e+06	12796165	21404082	15416763	19233102	19317862	11191040	15530507	13977644	12624280	10421209	11603216	9008185	7.46549e+06	5.84632e+06	11602799
glutamate	MET0181	counts per second	656526	1.00822e+06	625151	828603	1.3701e+06	1.05944e+06	713084	3.68271e+06	2737482	2.07786e+06	926681	1.26994e+06	5598344	4.62392e+06	1.1234e+06	1.59359e+06	810247	1.67577e+06	2601279	565645	518102	681172	650954	500061	386146	274205	1.90347e+06	473693	1.30882e+06	384575	2.36375e+06	1.51878e+06	1.27076e+06	959842	643897	750252	861703	1.49525e+06	832519	1.16893e+06	443441	490960	1.57303e+06	607257	999926	2492883	330380
glutamine	MET0182	counts per second	1284711	3.13692e+06	49597.9	186100	431968	256646	1.01243e+06	584018	2.21134e+06	2580056	154251	845070	2.42142e+06	2.1314e+06	485209	265563	189297	241196	854223	227442	41750.5	149050	251618	160202	67924	95800.5	655921	200067	630766	1.08658e+06	21501084	1.11315e+06	1.08694e+06	2330822	1.85669e+06	216388	879135	1.00927e+06	63004.1	135213	97427.6	369308	322669	103381	151040	17023874	1.14568e+06
glutamine-isoleucine	MET0183	counts per second	NULL	NULL	NULL	NULL	NULL	NULL	NULL	NULL	NULL	NULL	NULL	NULL	NULL	NULL	NULL	NULL	NULL	NULL	NULL	NULL	NULL	NULL	NULL	NULL	NULL	NULL	NULL	NULL	NULL	NULL	NULL	NULL	NULL	NULL	NULL	NULL	NULL	NULL	NULL	NULL	NULL	NULL	NULL	NULL	NULL	NULL	NULL
glutamine-leucine	MET0184	counts per second	NULL	NULL	NULL	NULL	NULL	NULL	NULL	NULL	NULL	NULL	NULL	NULL	NULL	NULL	NULL	NULL	NULL	NULL	NULL	NULL	NULL	NULL	NULL	NULL	NULL	NULL	NULL	NULL	NULL	NULL	NULL	NULL	NULL	NULL	NULL	NULL	NULL	NULL	NULL	NULL	NULL	NULL	NULL	NULL	NULL	NULL	NULL
glutathione, oxidized (GSSG)	MET0185	counts per second	4447858	712849	282120	89359.2	66115.7	0	32727.5	76678.5	2.51876e+06	63940.7	0	0	592244	245729	51411.5	591720	63899.8	150777	275236	0	0	0	0	0	0	0	270904	65476.8	15921146	51501.5	1.18079e+06	328607	266076	529799	492115	147820	118748	132769	93703.9	60584.5	37122.6	47677.3	46414.7	96514.8	32919.1	26941604	3738394
glutathione, reduced (GSH)	MET0186	counts per second	NULL	NULL	NULL	NULL	NULL	NULL	NULL	NULL	NULL	NULL	NULL	NULL	NULL	NULL	NULL	NULL	NULL	NULL	NULL	NULL	NULL	NULL	NULL	NULL	NULL	NULL	NULL	NULL	NULL	NULL	NULL	NULL	NULL	NULL	NULL	NULL	NULL	NULL	NULL	NULL	NULL	NULL	NULL	NULL	NULL	NULL	NULL
glycerate	MET0187	counts per second	103872848	59627756	78999488	65778804	82967592	62362972	51193036	89725520	102762024	102183744	96320056	84930424	76636216	77438920	96758408	121135080	107854816	66990172	69204232	71713360	113494944	85295392	137755696	95976728	87235152	103672296	70081744	87219096	46242472	38261640	27740240	42830048	157414576	52792592	66252732	131662400	126069360	174794704	183616608	219493920	92710200	82075592	163676832	151803024	181578112	51941240	87810976
glycerol	MET0188	counts per second	151920128	126125976	108391576	120741384	126075824	96352000	99161016	128219800	140123088	127933744	137459120	126066400	162864064	134468736	146552800	94680720	111394888	109586368	99712632	122863424	188603920	168001376	134445440	141947440	133621912	124370416	136928288	142373088	75888440	98135008	83395288	89360656	177541920	129617416	128284504	133603120	102122584	101616816	138009344	126075824	91047848	192172432	107672168	103442424	102702528	103043216	97401536
glycerophosphorylcholine (GPC)	MET0189	counts per second	465849	597811	44467.6	356955	97225.2	763572	2.57644e+06	962629	113786	167208	395839	2105324	0	0	1.36691e+06	212799	243305	872566	659037	805620	626866	850565	100889	1.30517e+06	981728	826015	1.53731e+06	1.06064e+06	15468039	1.44837e+06	897428	4.87808e+06	1.26554e+06	8669989	11348864	9421474	38707588	540411	76398.7	199524	4.62728e+06	11570889	16950770	139410	289680	0	218045
glycine	MET0190	counts per second	34333156	50523344	21978510	18704304	27811292	13192403	38762600	31863468	48234764	31355998	5143984	10553804	60610776	65170756	26014802	45143264	34733452	15301024	18200590	7997281	3.28647e+06	11558961	13466962	8952547	8629573	1.40676e+06	21322890	25924312	51522944	11675210	20013598	10263261	16933038	33557924	18333678	9660751	12498221	17538380	9806765	16196252	6.92706e+06	17337204	16059630	32786644	24562518	38990244	56635216
glycolate (hydroxyacetate)	MET0191	counts per second	20480344	14618835	23269914	18925584	19462514	15671783	15049560	24238110	21766252	24826470	29415138	19609152	17318254	14877024	25364428	25863374	27665562	20525414	15961747	18923720	29072742	18171080	32989990	22640858	23589664	22372872	20018338	20273734	15409878	14268537	11516608	17247562	33385498	13925008	16265866	25071528	21310542	33579896	38344824	48820848	18424028	20007112	28797406	36409888	44930792	8993139	25399574
glycylleucine	MET0192	counts per second	NULL	NULL	NULL	NULL	NULL	NULL	NULL	NULL	NULL	NULL	NULL	NULL	NULL	NULL	NULL	NULL	NULL	NULL	NULL	NULL	NULL	NULL	NULL	NULL	NULL	NULL	NULL	NULL	NULL	NULL	NULL	NULL	NULL	NULL	NULL	NULL	NULL	NULL	NULL	NULL	NULL	NULL	NULL	NULL	NULL	NULL	NULL
glycylphenylalanine	MET0193	counts per second	NULL	NULL	NULL	NULL	NULL	NULL	NULL	NULL	NULL	NULL	NULL	NULL	NULL	NULL	NULL	NULL	NULL	NULL	NULL	NULL	NULL	NULL	NULL	NULL	NULL	NULL	NULL	NULL	NULL	NULL	NULL	NULL	NULL	NULL	NULL	NULL	NULL	NULL	NULL	NULL	NULL	NULL	NULL	NULL	NULL	NULL	NULL
glycylproline	MET0194	counts per second	106665	74826.4	0	33907.4	54378	48417.4	25740.3	45225.4	172126	62406.4	0	24843.8	57954.1	53063.2	0	36419.6	24377.4	0	34581.4	0	0	60025.5	16185.4	0	0	0	31530.7	42800.1	49563.1	39136.5	112644	23518.1	32362.3	41377.6	31867.4	0	34699.2	66063.9	45225.4	31721.7	34777.6	45853.3	84423.2	120813	102675	71436.4	74146
glycylvaline	MET0195	counts per second	NULL	NULL	NULL	NULL	NULL	NULL	NULL	NULL	NULL	NULL	NULL	NULL	NULL	NULL	NULL	NULL	NULL	NULL	NULL	NULL	NULL	NULL	NULL	NULL	NULL	NULL	NULL	NULL	NULL	NULL	NULL	NULL	NULL	NULL	NULL	NULL	NULL	NULL	NULL	NULL	NULL	NULL	NULL	NULL	NULL	NULL	NULL
guanine	MET0196	counts per second	256599	85572.4	110480	348063	362572	221187	306035	104140	518938	290785	0	66770.2	198306	171109	172798	404250	539593	365922	141545	97900.5	67151.5	391842	242056	162397	23429.7	107897	186623	186623	174536	147372	225227	153168	436039	42641.3	25124.1	204080	35518.8	33240.7	27865.4	37792.3	47242.7	101052	48751.9	67621.8	63167.4	230730	220923
guanosine	MET0197	counts per second	10426882	7.63891e+06	2.66816e+06	6.58495e+06	3.79299e+06	3.14942e+06	4.52616e+06	3.33904e+06	4.8422e+06	4304112	1.80405e+06	5982674	7.78914e+06	6.7237e+06	4.04756e+06	5.20041e+06	5254874	3110465	4820375	5.27168e+06	3.22209e+06	6106306	1.82449e+06	1.87896e+06	2.64636e+06	1.00501e+06	8433308	7.10615e+06	6338654	6744335	2.9042e+06	7.12701e+06	2.2925e+06	6.50313e+06	6.3194e+06	2426845	2.72004e+06	2.28194e+06	2.32344e+06	3090862	4.38442e+06	5426052	3.84423e+06	4.22219e+06	5.94883e+06	4.17123e+06	5.9321e+06
guanosine-2',3'-cyclic monophosphate	MET0198	counts per second	120988	150309	267801	295777	65415.1	328570	536829	44648.9	0	0	0	131136	0	0	548908	506609	1.13806e+06	86142.2	88152.7	60624	68685.7	241037	0	45485.3	0	150309	321335	43505.5	114026	30078.5	42460.7	85316.8	57596.8	0	0	69458.6	0	0	0	0	0	45907.1	0	0	0	23959.1	0
heptanoate (7:0)	MET0199	counts per second	14692.9	8391.3	12369.9	6882.52	0	5271.93	13761.2	6063.21	8487.87	7781.6	3858.08	7573.45	5185.63	10370.8	12372.7	7201.81	8016.73	6042.31	4514.59	9421.92	5665.99	6867.95	4135.86	5214.55	5015.61	5167.46	6968.85	7676.23	7794.76	0	7130.42	6493.48	5291.94	8406.75	0	7842.56	6764.11	6701.18	4596.1	14059.7	10430	6071.7	6458.1	7181.11	7634.84	11173.4	13174.6
hippurate	MET0200	counts per second	0	0	0	0	0	0	0	0	0	0	0	0	0	0	0	0	0	0	0	0	0	0	0	0	0	0	0	0	0	0	0	0	0	0	0	0	0	0	0	0	0	0	0	0	0	0	0
histidine	MET0201	counts per second	33474.9	29295.5	0	0	0	11926.5	0	20986.3	43399	0	0	0	45905.4	25642	0	0	0	0	0	0	0	37654.4	0	0	0	0	0	15792.5	19335.3	0	45230.7	9506.43	0	15613.2	13081.2	0	0	0	0	0	0	0	0	0	0	315550	27419.6
histidylisoleucine	MET0202	counts per second	NULL	NULL	NULL	NULL	NULL	NULL	NULL	NULL	NULL	NULL	NULL	NULL	NULL	NULL	NULL	NULL	NULL	NULL	NULL	NULL	NULL	NULL	NULL	NULL	NULL	NULL	NULL	NULL	NULL	NULL	NULL	NULL	NULL	NULL	NULL	NULL	NULL	NULL	NULL	NULL	NULL	NULL	NULL	NULL	NULL	NULL	NULL
histidylleucine	MET0203	counts per second	NULL	NULL	NULL	NULL	NULL	NULL	NULL	NULL	NULL	NULL	NULL	NULL	NULL	NULL	NULL	NULL	NULL	NULL	NULL	NULL	NULL	NULL	NULL	NULL	NULL	NULL	NULL	NULL	NULL	NULL	NULL	NULL	NULL	NULL	NULL	NULL	NULL	NULL	NULL	NULL	NULL	NULL	NULL	NULL	NULL	NULL	NULL
histidylphenylalanine	MET0204	counts per second	NULL	NULL	NULL	NULL	NULL	NULL	NULL	NULL	NULL	NULL	NULL	NULL	NULL	NULL	NULL	NULL	NULL	NULL	NULL	NULL	NULL	NULL	NULL	NULL	NULL	NULL	NULL	NULL	NULL	NULL	NULL	NULL	NULL	NULL	NULL	NULL	NULL	NULL	NULL	NULL	NULL	NULL	NULL	NULL	NULL	NULL	NULL
histidylvaline	MET0205	counts per second	NULL	NULL	NULL	NULL	NULL	NULL	NULL	NULL	NULL	NULL	NULL	NULL	NULL	NULL	NULL	NULL	NULL	NULL	NULL	NULL	NULL	NULL	NULL	NULL	NULL	NULL	NULL	NULL	NULL	NULL	NULL	NULL	NULL	NULL	NULL	NULL	NULL	NULL	NULL	NULL	NULL	NULL	NULL	NULL	NULL	NULL	NULL
homoserine	MET0206	counts per second	1.18702e+06	782774	1.8488e+06	1.63147e+06	4764206	958274	0	1.57169e+06	3469897	1.81008e+06	0	936660	5.50256e+06	5.19885e+06	997556	2.52176e+06	1.82404e+06	0	2114251	1.16422e+06	0	0	0	0	0	0	1.20654e+06	1.00258e+06	0	0	857268	376876	1.59521e+06	699530	245865	0	245553	1.54607e+06	630393	586074	0	221992	226191	1.11471e+06	1530451	1.21084e+06	1.46643e+06
hypoxanthine	MET0207	counts per second	14875.8	0	18167.9	12796.7	39264.7	7608.84	0	12845.8	14224.6	13030.3	14319.1	0	29999	22853.6	47244.8	15567.1	34486.1	16254.7	8389.67	6283.53	7418.04	0	0	15710.6	0	13057	15405.2	13154.3	9208.19	6894.09	0	0	48391.2	8796.89	0	8198.95	0	0	7962.46	8198.79	6243.23	0	0	7134.71	5334.1	6810.34	13751.1
inosine	MET0208	counts per second	89356.5	39540.3	47827.9	84913.3	97748.9	30045.4	41871.2	57639.6	46447.5	60896.2	58112.8	49058.5	113326	55456	197867	71102.2	113494	85421.8	63142.8	79182	68549	63229.7	25563.3	114239	41009.4	41204.7	91116.4	138865	70834.7	77643	61732.6	157519	147601	51463	29185.8	95105.7	83963	35960.6	74077.6	82514.2	28612.8	20268.8	16586.4	14701.7	8640.57	12546.1	23461.1
inositol 1-phosphate (I1P)	MET0209	counts per second	0	1.40534e+06	0	1.11722e+06	0	1342201	4701725	2666552	1.63183e+06	2.45644e+06	1.85079e+06	2.29727e+06	1.57237e+06	850507	3803685	0	951546	1.82153e+06	947860	2.33559e+06	1397981	1418842	743661	3.06666e+06	1.76196e+06	1.1801e+06	1.1351e+06	2.26456e+06	2.06528e+06	2.87386e+06	1.36177e+06	1081178	1.47277e+06	2.23466e+06	3.33215e+06	3.31369e+06	2.62498e+06	0	1.33645e+06	1.1341e+06	2.58984e+06	2.08995e+06	2.15421e+06	0	1.23383e+06	0	0
inositol 2-phosphate (I2P)	MET0210	counts per second	NULL	NULL	NULL	NULL	NULL	NULL	NULL	NULL	NULL	NULL	NULL	NULL	NULL	NULL	NULL	NULL	NULL	NULL	NULL	NULL	NULL	NULL	NULL	NULL	NULL	NULL	NULL	NULL	NULL	NULL	NULL	NULL	NULL	NULL	NULL	NULL	NULL	NULL	NULL	NULL	NULL	NULL	NULL	NULL	NULL	NULL	NULL
Isobar: fructose 1,6-diphosphate, glucose 1,6-diphosphate, myo-inositol 1,4 or 1,3-diphosphate	MET0211	counts per second	NULL	NULL	NULL	NULL	NULL	NULL	NULL	NULL	NULL	NULL	NULL	NULL	NULL	NULL	NULL	NULL	NULL	NULL	NULL	NULL	NULL	NULL	NULL	NULL	NULL	NULL	NULL	NULL	NULL	NULL	NULL	NULL	NULL	NULL	NULL	NULL	NULL	NULL	NULL	NULL	NULL	NULL	NULL	NULL	NULL	NULL	NULL
Isobar: sorbitol, mannitol	MET0212	counts per second	NULL	NULL	NULL	NULL	NULL	NULL	NULL	NULL	NULL	NULL	NULL	NULL	NULL	NULL	NULL	NULL	NULL	NULL	NULL	NULL	NULL	NULL	NULL	NULL	NULL	NULL	NULL	NULL	NULL	NULL	NULL	NULL	NULL	NULL	NULL	NULL	NULL	NULL	NULL	NULL	NULL	NULL	NULL	NULL	NULL	NULL	NULL
isoferulate	MET0213	counts per second	261234	263488	1.49261e+06	1.33077e+06	862723	352920	420832	693295	568674	1095322	669529	1.45475e+06	446836	481245	530641	728952	2.05383e+06	939370	524670	2.44688e+06	541551	1.0486e+06	494842	289641	291426	349856	374487	652538	137886	419967	268730	184086	972306	429202	1.11956e+06	1.02531e+06	901505	244308	401971	91508.7	244380	333461	118498	927933	380558	343982	468816
isoleucine	MET0214	counts per second	4666789	2.47053e+06	4.16202e+06	1.94083e+06	3.23731e+06	2.02233e+06	1.51235e+06	3.97874e+06	9230176	5.23195e+06	2.28316e+06	2359382	8029389	6813149	1.44719e+06	2.75751e+06	2.04526e+06	1.80601e+06	2.81118e+06	1.52993e+06	1.52566e+06	1.88263e+06	2.44492e+06	1.22927e+06	784332	1.33901e+06	2.09246e+06	1.59457e+06	2610966	365122	750218	654989	3.33908e+06	1.27845e+06	1.06508e+06	1.79143e+06	1.66463e+06	4600052	2751990	2359382	945529	1.40892e+06	2.36539e+06	5.11577e+06	3.96661e+06	4707305	2.4356e+06
isoleucylalanine	MET0215	counts per second	NULL	NULL	NULL	NULL	NULL	NULL	NULL	NULL	NULL	NULL	NULL	NULL	NULL	NULL	NULL	NULL	NULL	NULL	NULL	NULL	NULL	NULL	NULL	NULL	NULL	NULL	NULL	NULL	NULL	NULL	NULL	NULL	NULL	NULL	NULL	NULL	NULL	NULL	NULL	NULL	NULL	NULL	NULL	NULL	NULL	NULL	NULL
isoleucylasparagine	MET0216	counts per second	NULL	NULL	NULL	NULL	NULL	NULL	NULL	NULL	NULL	NULL	NULL	NULL	NULL	NULL	NULL	NULL	NULL	NULL	NULL	NULL	NULL	NULL	NULL	NULL	NULL	NULL	NULL	NULL	NULL	NULL	NULL	NULL	NULL	NULL	NULL	NULL	NULL	NULL	NULL	NULL	NULL	NULL	NULL	NULL	NULL	NULL	NULL
isoleucylaspartate	MET0217	counts per second	NULL	NULL	NULL	NULL	NULL	NULL	NULL	NULL	NULL	NULL	NULL	NULL	NULL	NULL	NULL	NULL	NULL	NULL	NULL	NULL	NULL	NULL	NULL	NULL	NULL	NULL	NULL	NULL	NULL	NULL	NULL	NULL	NULL	NULL	NULL	NULL	NULL	NULL	NULL	NULL	NULL	NULL	NULL	NULL	NULL	NULL	NULL
isoleucylglutamate	MET0218	counts per second	NULL	NULL	NULL	NULL	NULL	NULL	NULL	NULL	NULL	NULL	NULL	NULL	NULL	NULL	NULL	NULL	NULL	NULL	NULL	NULL	NULL	NULL	NULL	NULL	NULL	NULL	NULL	NULL	NULL	NULL	NULL	NULL	NULL	NULL	NULL	NULL	NULL	NULL	NULL	NULL	NULL	NULL	NULL	NULL	NULL	NULL	NULL
isoleucylglutamine	MET0219	counts per second	NULL	NULL	NULL	NULL	NULL	NULL	NULL	NULL	NULL	NULL	NULL	NULL	NULL	NULL	NULL	NULL	NULL	NULL	NULL	NULL	NULL	NULL	NULL	NULL	NULL	NULL	NULL	NULL	NULL	NULL	NULL	NULL	NULL	NULL	NULL	NULL	NULL	NULL	NULL	NULL	NULL	NULL	NULL	NULL	NULL	NULL	NULL
isoleucylglycine	MET0220	counts per second	NULL	NULL	NULL	NULL	NULL	NULL	NULL	NULL	NULL	NULL	NULL	NULL	NULL	NULL	NULL	NULL	NULL	NULL	NULL	NULL	NULL	NULL	NULL	NULL	NULL	NULL	NULL	NULL	NULL	NULL	NULL	NULL	NULL	NULL	NULL	NULL	NULL	NULL	NULL	NULL	NULL	NULL	NULL	NULL	NULL	NULL	NULL
isoleucylisoleucine	MET0221	counts per second	NULL	NULL	NULL	NULL	NULL	NULL	NULL	NULL	NULL	NULL	NULL	NULL	NULL	NULL	NULL	NULL	NULL	NULL	NULL	NULL	NULL	NULL	NULL	NULL	NULL	NULL	NULL	NULL	NULL	NULL	NULL	NULL	NULL	NULL	NULL	NULL	NULL	NULL	NULL	NULL	NULL	NULL	NULL	NULL	NULL	NULL	NULL
isoleucylleucine	MET0222	counts per second	NULL	NULL	NULL	NULL	NULL	NULL	NULL	NULL	NULL	NULL	NULL	NULL	NULL	NULL	NULL	NULL	NULL	NULL	NULL	NULL	NULL	NULL	NULL	NULL	NULL	NULL	NULL	NULL	NULL	NULL	NULL	NULL	NULL	NULL	NULL	NULL	NULL	NULL	NULL	NULL	NULL	NULL	NULL	NULL	NULL	NULL	NULL
isoleucylphenylalanine	MET0223	counts per second	NULL	NULL	NULL	NULL	NULL	NULL	NULL	NULL	NULL	NULL	NULL	NULL	NULL	NULL	NULL	NULL	NULL	NULL	NULL	NULL	NULL	NULL	NULL	NULL	NULL	NULL	NULL	NULL	NULL	NULL	NULL	NULL	NULL	NULL	NULL	NULL	NULL	NULL	NULL	NULL	NULL	NULL	NULL	NULL	NULL	NULL	NULL
isoleucylserine	MET0224	counts per second	NULL	NULL	NULL	NULL	NULL	NULL	NULL	NULL	NULL	NULL	NULL	NULL	NULL	NULL	NULL	NULL	NULL	NULL	NULL	NULL	NULL	NULL	NULL	NULL	NULL	NULL	NULL	NULL	NULL	NULL	NULL	NULL	NULL	NULL	NULL	NULL	NULL	NULL	NULL	NULL	NULL	NULL	NULL	NULL	NULL	NULL	NULL
isoleucylthreonine	MET0225	counts per second	NULL	NULL	NULL	NULL	NULL	NULL	NULL	NULL	NULL	NULL	NULL	NULL	NULL	NULL	NULL	NULL	NULL	NULL	NULL	NULL	NULL	NULL	NULL	NULL	NULL	NULL	NULL	NULL	NULL	NULL	NULL	NULL	NULL	NULL	NULL	NULL	NULL	NULL	NULL	NULL	NULL	NULL	NULL	NULL	NULL	NULL	NULL
isoleucyltyrosine	MET0226	counts per second	NULL	NULL	NULL	NULL	NULL	NULL	NULL	NULL	NULL	NULL	NULL	NULL	NULL	NULL	NULL	NULL	NULL	NULL	NULL	NULL	NULL	NULL	NULL	NULL	NULL	NULL	NULL	NULL	NULL	NULL	NULL	NULL	NULL	NULL	NULL	NULL	NULL	NULL	NULL	NULL	NULL	NULL	NULL	NULL	NULL	NULL	NULL
isoleucylvaline	MET0227	counts per second	NULL	NULL	NULL	NULL	NULL	NULL	NULL	NULL	NULL	NULL	NULL	NULL	NULL	NULL	NULL	NULL	NULL	NULL	NULL	NULL	NULL	NULL	NULL	NULL	NULL	NULL	NULL	NULL	NULL	NULL	NULL	NULL	NULL	NULL	NULL	NULL	NULL	NULL	NULL	NULL	NULL	NULL	NULL	NULL	NULL	NULL	NULL
isomaltose	MET0228	counts per second	475612416	233008576	254001440	304811968	261716096	304064096	212002400	263936560	656926976	361119040	355623392	327119680	269111040	209444448	259204144	313746272	356119360	401219072	316022144	437608704	610545984	457610720	595296320	318298016	287661920	210889648	379282912	584037824	257391584	538567744	240080624	199603504	680408576	159268288	266935504	300207552	506866784	743068992	936968384	1065044544	221375184	316022144	1030231232	1037108608	983352320	545139840	511181920
isopentenyl adenosine	MET0229	counts per second	122481	94905.3	81474.2	86280.3	66204.9	49084.9	45877.1	54625.2	57539.9	58133.8	94381.1	138772	89144.8	61272.2	61791.2	73988.2	85922.7	103574	82311.3	93598.6	22284.9	19889.4	17289.1	78181.2	49546.4	14907.5	39645.5	32945.5	59538.3	39019.2	64442.3	111672	117672	66240.4	57994.5	71765.2	56634	31134.6	65136.6	49083.6	60235.6	52761.1	68144.7	70483	71650.8	41372.1	45701.3
isovalerate	MET0230	counts per second	12509.8	11235.7	24800.6	10807.3	15695.6	27790	25219.3	16972.6	7879.36	15795.9	0	11442.8	20682.7	16995.4	16171.5	21189	19872.9	7986.27	0	12207.1	16667.9	7237.9	0	0	0	15590.2	39882.7	50954.6	0	3543.84	0	8942.64	9294.41	0	0	6443.98	0	20357.9	6751.73	9059.91	8188.45	14739.8	8537.84	18620.4	18554.5	24293.1	25484.5
isovitexin	MET0231	counts per second	122111	49882.3	0	18683.6	0	50299.8	32355.8	0	10065.7	0	0	11722.4	0	0	19128.5	9204.71	0	41830.7	0	0	41009.6	54942.7	12579	9238.36	0	16455	0	0	0	50156.7	19949.9	10330.2	28094.8	14949.1	0	6990.64	0	20309.3	16409.8	0	0	24872.8	0	0	6736.51	0	0
kaempferol 3-O-beta-glucoside	MET0232	counts per second	240906	117761	5749.27	75993	8341.42	42084.9	56590.1	1475.22	47801.6	17284.1	13094.6	30626.9	0	5407.38	14140.5	0	0	43541.1	6170.68	18112.7	108596	96423.8	0	149225	7845.63	18319.4	18204.9	10888.9	194567	295425	165173	47363.4	43529.5	36088	32581.6	30190	18675.7	29746.7	14830.7	0	23540.3	41325	33525.4	22165.3	89377.7	32165.6	23736.7
kynurenate	MET0233	counts per second	0	0	0	0	0	0	0	0	0	0	0	9061.7	0	0	0	0	0	0	0	0	3847.62	8565.65	0	20913.8	7855.43	31182.6	0	0	0	0	0	0	0	0	0	0	44231.4	0	0	0	0	0	0	0	3879.4	3810.51	9779.66
kynurenine	MET0234	counts per second	0	0	0	0	0	0	0	0	0	0	0	0	0	0	0	0	0	0	0	0	0	1.38343e+06	0	0	0	0	0	0	0	0	0	0	0	0	0	0	0	0	0	0	0	0	0	0	0	0	0
lactate	MET0235	counts per second	80383520	109098280	92510728	80842464	89020488	74632056	93430904	98978560	100207808	91206168	98813544	88288152	148910800	110155464	103226960	83671152	82485376	64344872	44518000	39546156	94934128	70532888	61467520	131785200	91636280	76359848	85088888	69928000	49865848	169103504	81811920	54729896	72630696	83660488	51059852	121604584	89889672	85403792	141629456	133253752	306176864	152344768	91610784	97988952	85416816	29855258	54714504
leu-leu-leu	MET0236	counts per second	NULL	NULL	NULL	NULL	NULL	NULL	NULL	NULL	NULL	NULL	NULL	NULL	NULL	NULL	NULL	NULL	NULL	NULL	NULL	NULL	NULL	NULL	NULL	NULL	NULL	NULL	NULL	NULL	NULL	NULL	NULL	NULL	NULL	NULL	NULL	NULL	NULL	NULL	NULL	NULL	NULL	NULL	NULL	NULL	NULL	NULL	NULL
leucine	MET0237	counts per second	4140238	1.89109e+06	3.30841e+06	1.96496e+06	2799245	1.46911e+06	1.09414e+06	2.98743e+06	9172720	4.09664e+06	1.30852e+06	1.69767e+06	4.27181e+06	3.30611e+06	1.26151e+06	2.40306e+06	1.74726e+06	1.44679e+06	2.41658e+06	1.2499e+06	792189	1223689	1.64693e+06	803670	539062	865941	1.60867e+06	1.41906e+06	1.11355e+06	418039	459223	615858	3.15222e+06	1.16486e+06	978978	1.52946e+06	1.54713e+06	4.33282e+06	1.88051e+06	1.69767e+06	870233	1.38586e+06	2.27429e+06	5.03808e+06	4.15713e+06	3556095	2.543e+06
leucylalanine	MET0238	counts per second	NULL	NULL	NULL	NULL	NULL	NULL	NULL	NULL	NULL	NULL	NULL	NULL	NULL	NULL	NULL	NULL	NULL	NULL	NULL	NULL	NULL	NULL	NULL	NULL	NULL	NULL	NULL	NULL	NULL	NULL	NULL	NULL	NULL	NULL	NULL	NULL	NULL	NULL	NULL	NULL	NULL	NULL	NULL	NULL	NULL	NULL	NULL
leucylasparagine	MET0239	counts per second	NULL	NULL	NULL	NULL	NULL	NULL	NULL	NULL	NULL	NULL	NULL	NULL	NULL	NULL	NULL	NULL	NULL	NULL	NULL	NULL	NULL	NULL	NULL	NULL	NULL	NULL	NULL	NULL	NULL	NULL	NULL	NULL	NULL	NULL	NULL	NULL	NULL	NULL	NULL	NULL	NULL	NULL	NULL	NULL	NULL	NULL	NULL
leucylglutamate	MET0240	counts per second	NULL	NULL	NULL	NULL	NULL	NULL	NULL	NULL	NULL	NULL	NULL	NULL	NULL	NULL	NULL	NULL	NULL	NULL	NULL	NULL	NULL	NULL	NULL	NULL	NULL	NULL	NULL	NULL	NULL	NULL	NULL	NULL	NULL	NULL	NULL	NULL	NULL	NULL	NULL	NULL	NULL	NULL	NULL	NULL	NULL	NULL	NULL
leucylglycine	MET0241	counts per second	NULL	NULL	NULL	NULL	NULL	NULL	NULL	NULL	NULL	NULL	NULL	NULL	NULL	NULL	NULL	NULL	NULL	NULL	NULL	NULL	NULL	NULL	NULL	NULL	NULL	NULL	NULL	NULL	NULL	NULL	NULL	NULL	NULL	NULL	NULL	NULL	NULL	NULL	NULL	NULL	NULL	NULL	NULL	NULL	NULL	NULL	NULL
leucylleucine	MET0242	counts per second	NULL	NULL	NULL	NULL	NULL	NULL	NULL	NULL	NULL	NULL	NULL	NULL	NULL	NULL	NULL	NULL	NULL	NULL	NULL	NULL	NULL	NULL	NULL	NULL	NULL	NULL	NULL	NULL	NULL	NULL	NULL	NULL	NULL	NULL	NULL	NULL	NULL	NULL	NULL	NULL	NULL	NULL	NULL	NULL	NULL	NULL	NULL
leucylmethionine	MET0243	counts per second	NULL	NULL	NULL	NULL	NULL	NULL	NULL	NULL	NULL	NULL	NULL	NULL	NULL	NULL	NULL	NULL	NULL	NULL	NULL	NULL	NULL	NULL	NULL	NULL	NULL	NULL	NULL	NULL	NULL	NULL	NULL	NULL	NULL	NULL	NULL	NULL	NULL	NULL	NULL	NULL	NULL	NULL	NULL	NULL	NULL	NULL	NULL
leucylphenylalanine	MET0244	counts per second	NULL	NULL	NULL	NULL	NULL	NULL	NULL	NULL	NULL	NULL	NULL	NULL	NULL	NULL	NULL	NULL	NULL	NULL	NULL	NULL	NULL	NULL	NULL	NULL	NULL	NULL	NULL	NULL	NULL	NULL	NULL	NULL	NULL	NULL	NULL	NULL	NULL	NULL	NULL	NULL	NULL	NULL	NULL	NULL	NULL	NULL	NULL
leucylproline	MET0245	counts per second	NULL	NULL	NULL	NULL	NULL	NULL	NULL	NULL	NULL	NULL	NULL	NULL	NULL	NULL	NULL	NULL	NULL	NULL	NULL	NULL	NULL	NULL	NULL	NULL	NULL	NULL	NULL	NULL	NULL	NULL	NULL	NULL	NULL	NULL	NULL	NULL	NULL	NULL	NULL	NULL	NULL	NULL	NULL	NULL	NULL	NULL	NULL
leucylserine	MET0246	counts per second	NULL	NULL	NULL	NULL	NULL	NULL	NULL	NULL	NULL	NULL	NULL	NULL	NULL	NULL	NULL	NULL	NULL	NULL	NULL	NULL	NULL	NULL	NULL	NULL	NULL	NULL	NULL	NULL	NULL	NULL	NULL	NULL	NULL	NULL	NULL	NULL	NULL	NULL	NULL	NULL	NULL	NULL	NULL	NULL	NULL	NULL	NULL
leucylthreonine	MET0247	counts per second	NULL	NULL	NULL	NULL	NULL	NULL	NULL	NULL	NULL	NULL	NULL	NULL	NULL	NULL	NULL	NULL	NULL	NULL	NULL	NULL	NULL	NULL	NULL	NULL	NULL	NULL	NULL	NULL	NULL	NULL	NULL	NULL	NULL	NULL	NULL	NULL	NULL	NULL	NULL	NULL	NULL	NULL	NULL	NULL	NULL	NULL	NULL
leucyltryptophan	MET0248	counts per second	NULL	NULL	NULL	NULL	NULL	NULL	NULL	NULL	NULL	NULL	NULL	NULL	NULL	NULL	NULL	NULL	NULL	NULL	NULL	NULL	NULL	NULL	NULL	NULL	NULL	NULL	NULL	NULL	NULL	NULL	NULL	NULL	NULL	NULL	NULL	NULL	NULL	NULL	NULL	NULL	NULL	NULL	NULL	NULL	NULL	NULL	NULL
leucyltyrosine	MET0249	counts per second	NULL	NULL	NULL	NULL	NULL	NULL	NULL	NULL	NULL	NULL	NULL	NULL	NULL	NULL	NULL	NULL	NULL	NULL	NULL	NULL	NULL	NULL	NULL	NULL	NULL	NULL	NULL	NULL	NULL	NULL	NULL	NULL	NULL	NULL	NULL	NULL	NULL	NULL	NULL	NULL	NULL	NULL	NULL	NULL	NULL	NULL	NULL
linoleate (18:2n6)	MET0250	counts per second	98730704	31555084	130833832	90347408	85980952	89409032	40539868	99539912	86243888	94757816	162808736	73469072	91330992	50100140	143953376	91130008	102051368	100557576	88191432	97806192	156566928	155396976	133344912	196480512	106569160	113137544	93737944	60923460	61797588	85152080	52108796	71303808	145954960	138683936	119333552	47902364	135183472	91129536	102320912	47437692	48906692	69722872	99377120	84659912	87590576	45713620	43395800
linolenate [alpha or gamma; (18:3n3 or 6)]	MET0251	counts per second	10654201	2.94832e+06	12776335	16383014	11478618	8.13859e+06	3.03627e+06	9621979	13792993	14051503	35665456	12689621	8740624	4.20533e+06	19234488	6654496	10156931	11519856	9372943	14394906	34057440	35197476	19093478	19527688	10994926	12770813	10246528	5.52059e+06	5689831	11944574	5929907	6763550	15011288	18650918	13563397	4.16649e+06	15627218	7247339	9463789	3440235	4.48686e+06	5.12047e+06	17735630	10288193	11081205	5819139	2068454
loganate	MET0252	counts per second	78637.8	50278.3	46083.3	91344.1	59888	26540	32381.4	34760.6	60228.8	58808.8	39729	44136.2	19924.5	16862.5	41247.2	54715.3	50519.1	34779.9	35026.8	50653.1	53168.7	70768.3	63079.4	36292.2	25623.1	29063.7	38450.8	44974.4	54286.4	56319	61600.7	71311	32843	53081.4	45433.1	56015.6	54453.7	21493.8	22022	18387.9	36091.6	25082.3	14847.9	52800.1	51662.3	51558.8	45030.6
luteolin	MET0253	counts per second	11457.2	4841.83	0	0	0	0	0	0	12572.6	4521.99	9212.93	62975.2	0	6461.26	7189.87	0	0	0	0	0	17726	19789.8	12572.6	21595.7	5874.04	0	0	0	16906.5	12458.2	2645.07	5764.05	0	9985.81	20736.7	11691.6	7592.99	47315.2	11221.5	0	16685.9	80635	45460.4	14299.1	79379.9	157324	8023.06
luteolin-7-O-glucoside	MET0254	counts per second	117607	52858.1	0	0	0	27421.3	26485.5	0	27302	30621.5	0	476666	0	13082.1	146115	0	0	0	13857.7	33091.8	377689	429957	12024.2	139033	0	0	0	17751.1	89769.1	198720	118420	36954.9	0	30152.8	20385.5	0	0	41773.8	29977.4	0	0	59439.7	92958.2	28160.4	152881	100017	42588.7
lysine	MET0255	counts per second	NULL	NULL	NULL	NULL	NULL	NULL	NULL	NULL	NULL	NULL	NULL	NULL	NULL	NULL	NULL	NULL	NULL	NULL	NULL	NULL	NULL	NULL	NULL	NULL	NULL	NULL	NULL	NULL	NULL	NULL	NULL	NULL	NULL	NULL	NULL	NULL	NULL	NULL	NULL	NULL	NULL	NULL	NULL	NULL	NULL	NULL	NULL
lyxose	MET0256	counts per second	3.43908e+06	2351929	4407592	8266570	5762224	5150364	5955898	0	5.46391e+06	7.19306e+06	9405671	7293685	6568961	5.44808e+06	9702664	4490884	6.0413e+06	0	3165039	11650769	9836126	0	7225452	11347526	10537597	12095013	4.09565e+06	4.20011e+06	0	0	3.99362e+06	3.04906e+06	10472257	3.46255e+06	4.11988e+06	7127854	4.98171e+06	0	10146757	8259862	0	6493552	2.99562e+06	5107919	3.66796e+06	0	4557619
malate	MET0257	counts per second	180426720	132947248	128633616	133058704	139523136	89959672	186377872	97304336	69927216	49674384	88141296	124286456	55559580	60637960	118270256	120800488	143866336	170521632	204024896	224847920	78466248	98055664	67275376	87233712	101795392	114572824	175655728	200566496	200869040	199413184	264604976	191463472	201888864	76905264	115870576	162305456	176063024	106645640	168385728	107434032	160761632	222113968	175557408	183592320	154389056	107669632	154877600
maltulose	MET0258	counts per second	59542272	53796344	48421504	78855864	62931184	68934736	68798992	60414300	99674560	97017320	86284520	67158424	129136992	99085392	79417392	69248040	97155688	82443880	56619748	110820272	170799312	96084720	130927056	105633944	84751512	75406104	86473520	105730888	51290800	74106600	121495024	49010808	106637600	53628840	60839144	82667208	83439192	88688792	148620896	134524688	68179576	67172064	128457128	141878336	107884448	78099096	85606408
mannitol	MET0259	counts per second	0	4.34617e+06	0	0	0	5641134	9189687	0	0	0	0	0	0	0	6.41977e+06	0	0	0	5.09674e+06	4.77754e+06	0	10398945	0	7886656	10258355	5946614	0	4.93275e+06	0	0	2.4225e+06	3.53342e+06	6554840	0	0	7.77769e+06	6.74127e+06	0	0	0	0	20545664	0	0	0	0	0
margarate (17:0)	MET0260	counts per second	3.79173e+06	4.10797e+06	5.51139e+06	2768969	2.4902e+06	4.93731e+06	2.58467e+06	5.17291e+06	4.61397e+06	6.88242e+06	10208801	5334026	5744952	3741300	4.84787e+06	5666968	3.80844e+06	3.36976e+06	2245892	3.00011e+06	6.7066e+06	5518267	11303782	9201571	6.36844e+06	5968155	3.04366e+06	6.08786e+06	4.29462e+06	3.90039e+06	2.14682e+06	3.70522e+06	5.3413e+06	4.9988e+06	6.24597e+06	6.10363e+06	7365019	5321125	5090435	6059536	3.9547e+06	3474252	5.78975e+06	5897822	4.23091e+06	4304934	4591792
melezitose	MET0261	counts per second	16209762	12502091	8542065	16396872	22209566	0	14775359	25360266	35240996	13524039	17391626	19380508	42831092	54769872	21186390	17275872	14366423	18147450	10966632	10310090	23222576	25975064	33335326	14307710	0	10671459	19271992	20002096	20451744	28926408	6746592	11027541	15966806	8839687	9179441	5.58463e+06	0	10019223	12306546	0	10155379	9751456	14139403	6.79547e+06	0	18394178	16263441
methyl-beta-glucopyranoside	MET0262	counts per second	NULL	NULL	NULL	NULL	NULL	NULL	NULL	NULL	NULL	NULL	NULL	NULL	NULL	NULL	NULL	NULL	NULL	NULL	NULL	NULL	NULL	NULL	NULL	NULL	NULL	NULL	NULL	NULL	NULL	NULL	NULL	NULL	NULL	NULL	NULL	NULL	NULL	NULL	NULL	NULL	NULL	NULL	NULL	NULL	NULL	NULL	NULL
methylphosphate	MET0263	counts per second	480487	376563	475607	377343	245664	318166	368961	274924	323849	738826	393418	362185	414500	302435	686052	367338	837321	525720	440295	544806	418994	721908	428325	397845	271742	299668	1.44688e+06	422530	387561	283561	162874	183776	424582	169007	267477	327501	333252	229880	226676	277460	392929	375806	246382	262205	378625	466829	319799
mevalonolactone	MET0264	counts per second	0	0	0	0	0	0	0	0	0	0	0	0	0	0	0	0	0	0	0	0	0	0	0	0	0	0	0	0	0	0	0	0	0	0	0	0	0	0	0	0	0	0	0	0	0	0	0
myo-inositol	MET0265	counts per second	165658000	148596784	61427712	137916480	241084080	102237000	136768336	327548096	422780640	408432640	342930912	254011744	412474016	436840128	226524176	235402384	295213760	188591648	80151760	65664812	466469568	475731232	570979648	268059648	130967592	167074464	117918520	90303720	98895320	154677600	91022152	121320272	208322400	146309360	176251936	179529504	112682336	79268664	159841600	150800544	125589848	104839992	89234296	86863904	84950864	168316144	125304896
N-acetyl-1-methylhistidine*	MET0266	counts per second	71785.9	65596.9	0	43341.2	34557.1	13654	30177.2	24264.9	0	0	65906.5	79586.9	15807.2	36695.7	109302	0	0	32860.1	0	0	65793.4	74041.4	30690.5	59014.2	57487.6	58828.3	30148	59651.4	91395.2	0	52704.9	89493.8	93631.2	36063	42269.8	0	27601.3	94287.1	57487.6	52869.7	13314.9	0	85194.4	25566.5	33433.4	164265	87106.6
N-acetyl-3-methylhistidine*	MET0267	counts per second	1470764	1.22217e+06	170453	472977	291535	209233	368865	217072	89783.4	92024.2	336741	699318	313375	359868	548756	31289	101827	151768	138610	244171	264917	298133	140422	470584	493654	463368	755847	742685	883874	622176	1164931	855553	1.37896e+06	163211	155576	191196	233286	247880	441786	274625	213149	215455	364489	139399	134036	557844	639920
N-acetylalanine	MET0268	counts per second	316201	220654	144435	99670.2	159019	63983	60997.4	205240	185450	129551	289587	218202	318075	218481	250461	161032	129880	113765	64644.4	151196	279470	185650	92238.2	208566	129147	150826	185851	99432.9	609099	527296	367894	164781	309681	289213	259071	186122	144866	139052	147438	158070	141049	194176	280832	68542.9	103497	78425.9	71519.2
N-acetylarginine	MET0269	counts per second	5121109	4965048	2226870	1.51812e+06	2.64381e+06	4432015	2684990	5262112	4.6393e+06	3521804	1.12266e+06	1.49312e+06	4.4499e+06	4950580	3.33649e+06	2820344	1.91635e+06	1.41384e+06	1.24957e+06	1.66973e+06	1.50239e+06	2.2564e+06	1.02368e+06	3.01371e+06	1.72198e+06	1.48422e+06	2807864	901848	7.24574e+06	5974724	4.51488e+06	3.47859e+06	3.7526e+06	6.79869e+06	6132000	2.41758e+06	1882698	2799206	539369	521143	944573	1.6133e+06	3.29711e+06	812333	777478	4.74877e+06	2.37669e+06
N-acetylasparagine	MET0270	counts per second	4260003	3.14684e+06	412265	101285	532312	145677	72477.1	1.59726e+06	905655	299166	474499	226186	1.17836e+06	1.54221e+06	476889	82951.5	304575	812246	902212	81417.5	25962.7	0	119394	123413	51063	454301	766685	176131	193435	73666.3	435411	146099	1.25699e+06	579200	666799	273236	456713	332575	323921	61092.6	24509.9	20771.1	232151	161839	102463	1818095	210391
N-acetylglutamate	MET0271	counts per second	28447.1	18851.2	27098.1	0	41642.6	0	0	88350.8	86541.2	35410.5	70755.3	27647.5	70719.3	71512.2	54823.9	0	0	36164.6	0	0	0	0	0	36003.9	21100.4	0	51248.5	0	23755.9	21452.3	0	48522.5	55029.9	55164.9	39984.7	0	16553.1	46276.5	0	15212.6	0	0	36397.2	12328.1	21654.4	26976.9	8045.81
N-acetylglutamine	MET0272	counts per second	1.02591e+06	1.39601e+06	47507.3	278604	484572	296502	353799	912603	1.54987e+06	1.62086e+06	750704	590812	1536771	1275144	1.18282e+06	252927	210248	416593	399517	85019.4	366630	269488	204954	971279	276671	454868	1.60214e+06	394762	982180	930350	2.19186e+06	1.00366e+06	1.35931e+06	3.12729e+06	2.61489e+06	652443	816968	1.80152e+06	72133	25936.3	239282	548602	891928	44977.5	34626.6	1.99259e+06	378981
N-acetylhistidine	MET0273	counts per second	741346	549747	233809	228584	297956	162380	158784	903029	1.22144e+06	460540	177492	179027	376939	391993	204988	211482	186083	145971	177567	238368	212520	277333	114031	76769.1	67383.4	257975	456111	257314	1.18441e+06	744558	464023	817793	499568	1.25796e+06	975220	154398	141294	374472	77036	85339.8	153214	242318	879537	211844	193136	1.0472e+06	453059
N-acetylisoleucine	MET0274	counts per second	24631.8	11026.8	30265.1	17420.7	27207.8	14971.2	8059.56	43958.4	54175.8	44527.8	56562.4	19183.9	50731	34758.2	27654.2	16885.6	19218.5	29649.8	13423	27009.7	50695	28295	20287	17970.9	11326.9	29848.8	17033.7	5467.9	25350.1	12052	4894.79	6963.22	27612.8	13112.5	8732.31	14670.7	4572.37	23779.2	18430.8	10729.6	5387.39	4400.01	14202.6	16803.4	15291.4	7070.71	10200
N-acetylleucine	MET0275	counts per second	123493	49741.7	160883	99642.3	142319	59610	26154.2	219551	330507	257165	222350	77423.4	110726	89590.1	138617	81111.5	102254	107937	49672.1	151456	159718	143583	103844	99091.3	47615	171019	61625.6	36269.7	59662.3	47537.7	17164.8	31266.6	101156	70757.2	46324.4	30544.9	19675.2	116601	46463.4	21803.4	22351.9	22974.1	71078.1	54352.2	53529.4	28727.4	62776.4
N-acetylmethionine	MET0276	counts per second	4539.69	3745.77	7503.36	11786.1	15326.2	4816.79	12316.9	15378.8	20381.7	22901.1	15529	5745.75	7951.25	4809.72	13240.8	6323.18	8081.93	10379.1	4396.27	14484.4	13868.8	15715	2648.41	11918.2	10683.8	12877.2	5583.04	5356.41	6001.79	19024.3	0	0	3513.77	8700.42	2569.47	2029.07	0	0	3202.77	0	1617.23	0	0	0	0	0	2216.18
N-acetylmethionine sulfoxide	MET0277	counts per second	NULL	NULL	NULL	NULL	NULL	NULL	NULL	NULL	NULL	NULL	NULL	NULL	NULL	NULL	NULL	NULL	NULL	NULL	NULL	NULL	NULL	NULL	NULL	NULL	NULL	NULL	NULL	NULL	NULL	NULL	NULL	NULL	NULL	NULL	NULL	NULL	NULL	NULL	NULL	NULL	NULL	NULL	NULL	NULL	NULL	NULL	NULL
N-acetylphenylalanine	MET0278	counts per second	133409	128314	120450	92437.7	148889	121228	66638.5	274587	175136	201219	118044	65728.9	141234	133591	168117	102786	109541	86731	46860.1	101376	141774	124473	73402.1	106534	76715.4	115032	83687.1	66373.2	117163	117835	69090.1	66572.5	108623	151279	116359	49614.3	22781	126634	87479	72615.9	35820.5	51111.3	119771	72682.4	110620	86721.6	112548
N-acetylproline	MET0279	counts per second	1.00298e+06	733016	378969	325139	1.63597e+06	333832	343341	797289	517022	1457028	935490	598660	589944	1134795	878543	1.07256e+06	1.41683e+06	386150	460168	366679	329386	329521	463456	846206	664872	1.2737e+06	718432	453454	679379	446562	823860	918477	1.83179e+06	506353	916139	474767	280507	545404	958053	1.11513e+06	201001	214740	749810	314724	498117	1.20998e+06	772271
N-acetylputrescine	MET0280	counts per second	291692	254134	0	0	0	41011.7	22634.1	0	70605.5	0	0	0	33143.8	0	0	0	0	0	0	0	0	75223.4	0	0	0	0	0	22335.4	53663.3	68470	89524.1	22044.7	48225.8	25076.1	66305.5	0	86138.5	28552	0	0	0	55827.8	11227.2	0	16241.7	121522	97118.5
N-acetylserine	MET0281	counts per second	NULL	NULL	NULL	NULL	NULL	NULL	NULL	NULL	NULL	NULL	NULL	NULL	NULL	NULL	NULL	NULL	NULL	NULL	NULL	NULL	NULL	NULL	NULL	NULL	NULL	NULL	NULL	NULL	NULL	NULL	NULL	NULL	NULL	NULL	NULL	NULL	NULL	NULL	NULL	NULL	NULL	NULL	NULL	NULL	NULL	NULL	NULL
N-acetylserotonin	MET0282	counts per second	NULL	NULL	NULL	NULL	NULL	NULL	NULL	NULL	NULL	NULL	NULL	NULL	NULL	NULL	NULL	NULL	NULL	NULL	NULL	NULL	NULL	NULL	NULL	NULL	NULL	NULL	NULL	NULL	NULL	NULL	NULL	NULL	NULL	NULL	NULL	NULL	NULL	NULL	NULL	NULL	NULL	NULL	NULL	NULL	NULL	NULL	NULL
N-acetyltaurine	MET0283	counts per second	NULL	NULL	NULL	NULL	NULL	NULL	NULL	NULL	NULL	NULL	NULL	NULL	NULL	NULL	NULL	NULL	NULL	NULL	NULL	NULL	NULL	NULL	NULL	NULL	NULL	NULL	NULL	NULL	NULL	NULL	NULL	NULL	NULL	NULL	NULL	NULL	NULL	NULL	NULL	NULL	NULL	NULL	NULL	NULL	NULL	NULL	NULL
N-acetylthreonine	MET0284	counts per second	NULL	NULL	NULL	NULL	NULL	NULL	NULL	NULL	NULL	NULL	NULL	NULL	NULL	NULL	NULL	NULL	NULL	NULL	NULL	NULL	NULL	NULL	NULL	NULL	NULL	NULL	NULL	NULL	NULL	NULL	NULL	NULL	NULL	NULL	NULL	NULL	NULL	NULL	NULL	NULL	NULL	NULL	NULL	NULL	NULL	NULL	NULL
N-acetyltryptophan	MET0285	counts per second	6454.69	4567.5	5764.87	4696.7	10950.6	4728.42	0	14776.6	10413.4	15027.6	9322.6	3762.13	7844.84	7998.2	7783.46	4936.15	4449.79	0	0	6983.5	3470.43	6109.78	0	0	0	5711.88	0	0	3062.06	0	0	0	4375.25	10379.6	6640.9	0	0	0	0	0	0	0	0	0	0	0	0
N-acetyltyrosine	MET0286	counts per second	65000.4	38945.1	39273.9	36485.4	37074.7	24722.3	14383.5	76491.4	118353	89919.1	96379.8	44667.1	62946.9	37877.2	58499.3	25089.3	31508.1	28773	12927.1	34690	39759.6	33915.8	20597.7	34492.5	18717	38951.7	31770.4	16950.9	32771.2	66496	61736.2	13009.9	26028.5	52942.7	47248.6	16581.8	8828.17	29617.7	20321.3	15430.2	13662.8	17604.6	19665.8	29843.9	37061.9	24887.7	24984.6
N-acetylvaline	MET0287	counts per second	44916.5	30655.6	45818.7	26990.1	39756.2	30063.9	15834.3	101506	93901.7	83442.5	78185.2	37375.2	56782.8	46847.1	50258.4	22032	34958.9	39473.2	20302.8	43168.8	53952.1	45486.7	32795.2	31702.7	16621.8	47882.4	21615.3	19530.3	55169.2	40080.5	25915.6	10883.2	34900.4	28817.1	21632.3	12370.5	7497.52	32575.5	16328	12391.5	7035.72	7382.95	42396.4	12581.9	16601.5	15535.1	15918.4
N-carbamoylaspartate	MET0288	counts per second	NULL	NULL	NULL	NULL	NULL	NULL	NULL	NULL	NULL	NULL	NULL	NULL	NULL	NULL	NULL	NULL	NULL	NULL	NULL	NULL	NULL	NULL	NULL	NULL	NULL	NULL	NULL	NULL	NULL	NULL	NULL	NULL	NULL	NULL	NULL	NULL	NULL	NULL	NULL	NULL	NULL	NULL	NULL	NULL	NULL	NULL	NULL
N-methyl proline	MET0289	counts per second	250808	252699	245367	151473	236169	184374	173540	310110	242056	186104	164642	304652	206427	214156	168932	166126	180365	197259	215215	229102	208508	243718	180361	208001	176509	210960	216654	199512	196732	194051	227941	202954	274806	164984	173396	174344	204255	132208	164993	154903	194907	262408	217356	162299	232570	205078	250260
N1-methyladenosine	MET0290	counts per second	757286	602046	321323	330774	221074	207066	322320	267384	317403	262494	352428	366378	367805	301548	343591	414731	373873	276255	367927	274126	557879	675292	465539	711011	595655	243264	568619	621554	205714	408188	205992	627031	310491	799087	830305	349349	455956	370900	314861	328992	427099	421536	824706	346876	536687	389824	437178
N1-methylguanosine	MET0291	counts per second	428330	344647	263449	407318	345734	156217	173365	254528	284388	257192	292496	318165	408751	359117	378884	272161	269015	244468	295584	323368	404327	418818	348212	294593	274727	234161	358765	335444	119173	156759	85048.9	208195	238235	301133	308242	251775	288680	260391	341069	325834	226412	231344	349389	311702	407708	226259	282316
N2-methylguanosine	MET0292	counts per second	NULL	NULL	NULL	NULL	NULL	NULL	NULL	NULL	NULL	NULL	NULL	NULL	NULL	NULL	NULL	NULL	NULL	NULL	NULL	NULL	NULL	NULL	NULL	NULL	NULL	NULL	NULL	NULL	NULL	NULL	NULL	NULL	NULL	NULL	NULL	NULL	NULL	NULL	NULL	NULL	NULL	NULL	NULL	NULL	NULL	NULL	NULL
N2,N2-dimethylguanosine	MET0293	counts per second	524385	303039	325006	677212	649223	0	0	0	468424	0	468335	389257	467488	502939	583153	508790	610240	358750	352842	373162	561465	725048	540225	633425	483789	367922	450572	365982	220929	271916	0	251648	682714	584005	533598	469397	476942	521492	697399	815746	283794	438415	545892	655066	795772	304295	422545
N6-acetyllysine	MET0294	counts per second	204870	185070	43468.5	45250.1	45507.1	32842.7	30967.6	60286	131946	56137.8	41227.9	156241	309274	166956	24360	66266.3	25981.2	0	17634.3	23386.6	24227.5	42128.7	76314.3	0	0	0	0	0	84422.2	0	60629	69303.9	58196.6	0	44760.3	40133	48242.5	41392.4	0	23939.4	26223.1	40533.1	106895	45016.3	60334.5	126108	80384.4
N6-carbamoylthreonyladenosine	MET0295	counts per second	355638	274752	372780	488146	509449	295601	214052	449071	399384	261461	459539	450160	380147	320653	504793	429374	382252	367091	378430	451639	479147	489071	448879	435383	393783	307637	467778	394323	252680	266710	210738	335364	349190	264794	301169	248022	262835	293636	440594	380872	249117	271145	369935	362066	515497	278830	307431
N6-methyladenosine	MET0296	counts per second	516090	537626	645270	902200	755866	524077	494791	671777	548382	678562	912285	939424	1.09023e+06	1.03845e+06	824384	582838	730542	469540	552931	662886	777927	585629	609286	683231	676640	524731	658161	497575	127983	210731	87097.6	214578	713785	326079	344170	601932	557004	268679	925344	808051	341504	323901	513134	493324	767321	213730	315045
N6,N6-dimethyladenosine	MET0297	counts per second	294358	145088	200926	335034	200010	92464.1	51413.4	205130	205665	263009	250798	234445	194695	211569	258684	154417	190704	307736	250373	255497	311158	296865	288799	272036	223435	356322	349184	285691	37428.3	84803.9	22067.8	128524	390654	170345	177304	226253	200751	150087	275771	186109	126180	163254	347615	213354	268678	58841.8	199667
naringenin	MET0298	counts per second	73882.3	43902	0	3907.98	2775	0	3937.28	4311.39	2883.22	5519.98	0	7681.71	14208	13309.7	6329.57	4137.87	7687.09	23291	8108.69	2825.96	2759.16	11512.5	0	32389.3	11082.1	62145.3	4204.39	4108.65	0	7602.88	4374.34	0	28255.6	2920.56	0	67348.2	3907.3	200969	20636.1	13427.5	4283.56	4120.78	17627.2	18625.3	3371.61	10945.9	2431.71
naringenin-7-O-glucoside	MET0299	counts per second	34343.5	6135.21	0	3464.98	0	2747.73	4616.51	0	0	0	0	0	7132.11	5404.5	5029.37	0	0	8275.26	0	3535.18	3298.37	6397.33	0	10013.3	0	23756.7	4810.2	0	5638.72	8190.99	10065.8	8019.95	7132.11	0	0	31553.1	3970.12	14387.3	3432.64	0	0	0	0	0	0	0	3223.35
nicotinamide	MET0300	counts per second	627422	433516	29971.1	73692.1	11442	157823	223907	13585.6	31302.9	0	89729.1	40490.2	55827.2	13216.3	100350	75438.2	24080.2	72617.3	24429	0	383868	149306	0	338011	113971	170176	141547	113397	3.47987e+06	5.43419e+06	3.18754e+06	2.46858e+06	62362.2	1754139	1.03022e+06	196427	1.0189e+06	71921.4	31107.1	41006.3	749237	1.49371e+06	1.13524e+06	35744.2	55597.1	83443.2	168130
nicotinamide adenine dinucleotide (NAD+)	MET0301	counts per second	NULL	NULL	NULL	NULL	NULL	NULL	NULL	NULL	NULL	NULL	NULL	NULL	NULL	NULL	NULL	NULL	NULL	NULL	NULL	NULL	NULL	NULL	NULL	NULL	NULL	NULL	NULL	NULL	NULL	NULL	NULL	NULL	NULL	NULL	NULL	NULL	NULL	NULL	NULL	NULL	NULL	NULL	NULL	NULL	NULL	NULL	NULL
nicotinamide ribonucleotide (NMN)	MET0302	counts per second	NULL	NULL	NULL	NULL	NULL	NULL	NULL	NULL	NULL	NULL	NULL	NULL	NULL	NULL	NULL	NULL	NULL	NULL	NULL	NULL	NULL	NULL	NULL	NULL	NULL	NULL	NULL	NULL	NULL	NULL	NULL	NULL	NULL	NULL	NULL	NULL	NULL	NULL	NULL	NULL	NULL	NULL	NULL	NULL	NULL	NULL	NULL
nicotinamide riboside*	MET0303	counts per second	NULL	NULL	NULL	NULL	NULL	NULL	NULL	NULL	NULL	NULL	NULL	NULL	NULL	NULL	NULL	NULL	NULL	NULL	NULL	NULL	NULL	NULL	NULL	NULL	NULL	NULL	NULL	NULL	NULL	NULL	NULL	NULL	NULL	NULL	NULL	NULL	NULL	NULL	NULL	NULL	NULL	NULL	NULL	NULL	NULL	NULL	NULL
nicotinate	MET0304	counts per second	7135521	7866297	8.1115e+06	10178065	8693260	7.04856e+06	6114847	12111267	8620091	10950951	10812442	10934484	9061345	9818859	10608759	8488252	9978540	8213855	7447099	8474334	12241875	11773378	9390925	9950306	8509241	8051407	8791446	5563747	3.43986e+06	2.70671e+06	1.80069e+06	2.10755e+06	10459454	5609558	5.59381e+06	9239136	7536392	6142239	7129064	6784661	4.91816e+06	6027706	4.82773e+06	5.52971e+06	5.44008e+06	5.61609e+06	6.64083e+06
nicotinate ribonucleoside*	MET0305	counts per second	1.49105e+06	1.35659e+06	135629	696755	124791	2.04068e+06	3.57853e+06	233651	210118	218243	343146	540052	1.8436e+06	920588	1.38816e+06	1.47699e+06	861686	963479	2151903	770283	3.01671e+06	1.96311e+06	268416	2.3366e+06	1.52445e+06	577748	3.35427e+06	3323985	2.51209e+06	2.33534e+06	1.3884e+06	3.32727e+06	781543	5795654	8.06017e+06	3.94898e+06	4.13101e+06	200555	883867	1.24079e+06	2.44138e+06	3.48026e+06	296408	115446	217061	3.8291e+06	1.55824e+06
norophthalmate*	MET0306	counts per second	0	0	0	0	0	0	0	0	0	0	0	0	4.11045e+06	4.11045e+06	0	0	0	0	0	0	0	0	0	0	0	0	0	0	0	0	0	0	0	0	0	0	0	0	0	0	0	0	0	0	0	0	0
oleate (18:1n9)	MET0307	counts per second	35568848	12190712	46932508	14125989	13261505	68599904	24591928	79755448	33001492	44480856	135648848	62977548	74672840	36829756	92261840	71138568	80674240	43789664	43240124	57587280	91769328	96119152	133578256	128906520	56330040	33817688	63234276	54883996	60851728	41911172	22187300	13612507	65226420	36396372	52908832	57507216	132974248	61314988	67458744	54419108	11610151	16959042	58787728	31728378	27973252	12062459	54086144
oleic ethanolamide	MET0308	counts per second	101763	111008	206873	56151.3	25130.8	246691	179595	274630	240165	226468	253834	329450	411918	275861	316493	201241	221658	114361	214422	79869.7	164688	240113	561217	508106	249983	81990.9	217142	343195	245710	45093.6	66113.8	39575	193558	70127.2	103121	593274	326734	198520	692356	420754	50122.6	65004.4	214084	272875	106297	123271	391951
ophthalmate	MET0309	counts per second	0	0	0	0	0	0	0	0	0	0	0	0	46362856	46362856	0	0	0	0	0	0	0	0	0	0	0	0	0	0	0	0	0	0	0	0	0	0	0	0	0	0	0	0	0	0	0	0	0
orotate	MET0310	counts per second	27111.5	7793.91	589427	44165	101887	0	0	94821.6	375154	244388	423713	30520.7	221000	135054	67187.2	129683	121837	250834	27345.7	19363.8	44520.2	30682.8	202670	357509	36445.7	321804	55285.5	0	25161.6	29345.4	0	0	57480.7	19200.1	0	30165.8	0	82239.5	32364.2	9743.64	0	0	0	40997.9	7110.94	152529	50415.7
palatinitol	MET0311	counts per second	0	0	0	0	0	0	0	0	34942428	0	15619779	26122170	27019124	0	0	0	0	19547448	25360514	22594232	0	0	0	39089308	0	0	0	0	0	21480116	0	0	57704896	17950180	0	23701904	0	42117844	0	49007692	0	0	27099286	48708060	0	0	0
palmitate (16:0)	MET0312	counts per second	69749800	55177248	96934568	54668324	74730856	98167728	59627364	76134776	73346216	158747104	130361048	103514136	92358816	70765824	84530352	85107920	76790976	61316580	53135344	63874508	104634728	106183168	168702320	164201712	130479008	100462888	58708360	90841416	89350440	67704240	50778424	67802048	94364120	105370472	99751264	83175536	119836552	94138232	96990744	102726048	58860928	62667732	104849784	81277616	60492752	57322340	90570768
palmitoleate (16:1n7)	MET0313	counts per second	2.25802e+06	895851	2.7516e+06	1.93994e+06	1705540	2.29382e+06	1.33053e+06	4924669	2.42027e+06	1.86031e+06	7.70527e+06	3.69363e+06	3.35749e+06	2080949	4.2763e+06	2.44393e+06	3.24809e+06	2.63296e+06	2347831	3.02679e+06	4.58975e+06	6584751	4.84115e+06	4.38129e+06	3.18266e+06	2480036	2280618	1.77756e+06	1.61336e+06	2.95393e+06	1.76741e+06	1.4271e+06	3530610	2.06017e+06	2.23325e+06	2.20439e+06	5.70207e+06	2187431	2.58943e+06	1.93221e+06	1989027	1.58432e+06	2913700	1906189	1.74163e+06	1.42339e+06	1.32768e+06
palmitoyl ethanolamide	MET0314	counts per second	358700	457024	887218	365713	202236	412361	337713	272152	845788	1.07952e+06	646691	623100	695857	587199	543381	437946	311458	316714	535733	174297	419614	529066	1.23632e+06	1.71771e+06	674832	337122	524411	602827	253299	73720.8	119702	208501	450853	279242	270563	798454	563947	535733	1.57106e+06	951052	288922	313545	428906	1.28011e+06	383528	305425	530473
pantothenate	MET0315	counts per second	3.49598e+06	3.23279e+06	5811915	5429154	5458142	4.36725e+06	4.73993e+06	6.457e+06	8062490	5503652	4.40433e+06	4870526	6.53642e+06	6758092	8924131	5.03779e+06	5.51734e+06	6.24973e+06	5480277	2922840	3.46147e+06	4.49583e+06	3743051	4402465	3.3498e+06	4536276	3.03115e+06	2.8076e+06	1.76133e+06	2.08171e+06	3.17744e+06	2.48423e+06	3.25585e+06	3.13119e+06	1.44541e+06	4739346	4.0479e+06	4929546	5027363	3.64091e+06	3.47395e+06	3.13189e+06	3.2021e+06	5.18539e+06	5996530	3.7478e+06	3.65874e+06
phenethylamine (isobar with 1-phenylethanamine)	MET0316	counts per second	328570	326549	367190	58834.7	56461.4	95126	117995	275309	64123.1	85238.3	63537	112281	192988	109979	48327.6	15263.1	22678.5	113281	297206	87392.2	41192.5	45826.9	89843.2	27026.7	45080.1	111280	538618	428277	70807.8	146628	1.01051e+06	164663	76455.1	23422.4	18633.4	45965.3	33816.5	116488	42727.7	20340.4	38428.3	42807.3	297129	567084	581675	1.49311e+06	156196
phenylalanine	MET0317	counts per second	11905116	13427041	8.28957e+06	5095858	9318454	8545440	9462207	10157827	12588381	11428378	3048795	4.99646e+06	12863731	14494838	3.5633e+06	9243204	6004279	3.35564e+06	7.5293e+06	2.35076e+06	2916241	4.19296e+06	4530022	3.32895e+06	2.96534e+06	2.02532e+06	4980161	5.96659e+06	5.93754e+06	2231452	7.4705e+06	4.12925e+06	6115021	5.39911e+06	4.46557e+06	4.19437e+06	4.03492e+06	8439081	8524078	8138190	2.70893e+06	6004279	6.50189e+06	13431453	12957247	24720686	13675237
phenylalanylalanine	MET0318	counts per second	NULL	NULL	NULL	NULL	NULL	NULL	NULL	NULL	NULL	NULL	NULL	NULL	NULL	NULL	NULL	NULL	NULL	NULL	NULL	NULL	NULL	NULL	NULL	NULL	NULL	NULL	NULL	NULL	NULL	NULL	NULL	NULL	NULL	NULL	NULL	NULL	NULL	NULL	NULL	NULL	NULL	NULL	NULL	NULL	NULL	NULL	NULL
phenylalanylarginine	MET0319	counts per second	NULL	NULL	NULL	NULL	NULL	NULL	NULL	NULL	NULL	NULL	NULL	NULL	NULL	NULL	NULL	NULL	NULL	NULL	NULL	NULL	NULL	NULL	NULL	NULL	NULL	NULL	NULL	NULL	NULL	NULL	NULL	NULL	NULL	NULL	NULL	NULL	NULL	NULL	NULL	NULL	NULL	NULL	NULL	NULL	NULL	NULL	NULL
phenylalanylaspartate	MET0320	counts per second	NULL	NULL	NULL	NULL	NULL	NULL	NULL	NULL	NULL	NULL	NULL	NULL	NULL	NULL	NULL	NULL	NULL	NULL	NULL	NULL	NULL	NULL	NULL	NULL	NULL	NULL	NULL	NULL	NULL	NULL	NULL	NULL	NULL	NULL	NULL	NULL	NULL	NULL	NULL	NULL	NULL	NULL	NULL	NULL	NULL	NULL	NULL
phenylalanylglutamate	MET0321	counts per second	NULL	NULL	NULL	NULL	NULL	NULL	NULL	NULL	NULL	NULL	NULL	NULL	NULL	NULL	NULL	NULL	NULL	NULL	NULL	NULL	NULL	NULL	NULL	NULL	NULL	NULL	NULL	NULL	NULL	NULL	NULL	NULL	NULL	NULL	NULL	NULL	NULL	NULL	NULL	NULL	NULL	NULL	NULL	NULL	NULL	NULL	NULL
phenylalanylglycine	MET0322	counts per second	NULL	NULL	NULL	NULL	NULL	NULL	NULL	NULL	NULL	NULL	NULL	NULL	NULL	NULL	NULL	NULL	NULL	NULL	NULL	NULL	NULL	NULL	NULL	NULL	NULL	NULL	NULL	NULL	NULL	NULL	NULL	NULL	NULL	NULL	NULL	NULL	NULL	NULL	NULL	NULL	NULL	NULL	NULL	NULL	NULL	NULL	NULL
phenylalanylhistidine	MET0323	counts per second	NULL	NULL	NULL	NULL	NULL	NULL	NULL	NULL	NULL	NULL	NULL	NULL	NULL	NULL	NULL	NULL	NULL	NULL	NULL	NULL	NULL	NULL	NULL	NULL	NULL	NULL	NULL	NULL	NULL	NULL	NULL	NULL	NULL	NULL	NULL	NULL	NULL	NULL	NULL	NULL	NULL	NULL	NULL	NULL	NULL	NULL	NULL
phenylalanylisoleucine	MET0324	counts per second	NULL	NULL	NULL	NULL	NULL	NULL	NULL	NULL	NULL	NULL	NULL	NULL	NULL	NULL	NULL	NULL	NULL	NULL	NULL	NULL	NULL	NULL	NULL	NULL	NULL	NULL	NULL	NULL	NULL	NULL	NULL	NULL	NULL	NULL	NULL	NULL	NULL	NULL	NULL	NULL	NULL	NULL	NULL	NULL	NULL	NULL	NULL
phenylalanylleucine	MET0325	counts per second	NULL	NULL	NULL	NULL	NULL	NULL	NULL	NULL	NULL	NULL	NULL	NULL	NULL	NULL	NULL	NULL	NULL	NULL	NULL	NULL	NULL	NULL	NULL	NULL	NULL	NULL	NULL	NULL	NULL	NULL	NULL	NULL	NULL	NULL	NULL	NULL	NULL	NULL	NULL	NULL	NULL	NULL	NULL	NULL	NULL	NULL	NULL
phenylalanylphenylalanine	MET0326	counts per second	NULL	NULL	NULL	NULL	NULL	NULL	NULL	NULL	NULL	NULL	NULL	NULL	NULL	NULL	NULL	NULL	NULL	NULL	NULL	NULL	NULL	NULL	NULL	NULL	NULL	NULL	NULL	NULL	NULL	NULL	NULL	NULL	NULL	NULL	NULL	NULL	NULL	NULL	NULL	NULL	NULL	NULL	NULL	NULL	NULL	NULL	NULL
phenylalanylserine	MET0327	counts per second	NULL	NULL	NULL	NULL	NULL	NULL	NULL	NULL	NULL	NULL	NULL	NULL	NULL	NULL	NULL	NULL	NULL	NULL	NULL	NULL	NULL	NULL	NULL	NULL	NULL	NULL	NULL	NULL	NULL	NULL	NULL	NULL	NULL	NULL	NULL	NULL	NULL	NULL	NULL	NULL	NULL	NULL	NULL	NULL	NULL	NULL	NULL
phenylalanylvaline	MET0328	counts per second	NULL	NULL	NULL	NULL	NULL	NULL	NULL	NULL	NULL	NULL	NULL	NULL	NULL	NULL	NULL	NULL	NULL	NULL	NULL	NULL	NULL	NULL	NULL	NULL	NULL	NULL	NULL	NULL	NULL	NULL	NULL	NULL	NULL	NULL	NULL	NULL	NULL	NULL	NULL	NULL	NULL	NULL	NULL	NULL	NULL	NULL	NULL
phenyllactate (PLA)	MET0329	counts per second	14533.9	18803.3	26289	56114.9	28561.1	54651.2	49953.8	27348.8	24675.3	30332.7	21518.2	14934.5	19478.8	15042.4	27607.9	23521.8	21372.2	78765	36201.7	19702.4	18471.4	11004.7	17636.5	19313.9	21624.3	35185.2	15480.1	26448.5	35351.5	99975.5	32727.5	33937.6	53989.7	15707.6	21914.2	22978	21457.3	14367.8	131668	128989	124925	78948.1	62647.2	151120	204896	14778.9	32365.7
pheophorbide A	MET0330	counts per second	NULL	NULL	NULL	NULL	NULL	NULL	NULL	NULL	NULL	NULL	NULL	NULL	NULL	NULL	NULL	NULL	NULL	NULL	NULL	NULL	NULL	NULL	NULL	NULL	NULL	NULL	NULL	NULL	NULL	NULL	NULL	NULL	NULL	NULL	NULL	NULL	NULL	NULL	NULL	NULL	NULL	NULL	NULL	NULL	NULL	NULL	NULL
phosphate	MET0331	counts per second	785742208	813288896	606533312	620684480	586177792	686255488	838953600	887534080	797307328	894278592	900778624	754865600	767126400	677104640	981058496	739866560	898112576	911351296	742713152	840619200	917423296	758581056	775146368	954434112	683052352	751224704	687988736	834073728	783166336	726222976	590204032	422105728	926147584	879565184	760568064	1008582784	982774912	795395904	931322816	877119168	692134592	628061696	805435776	750537408	577808896	617830528	755636224
phosphoethanolamine	MET0332	counts per second	NULL	NULL	NULL	NULL	NULL	NULL	NULL	NULL	NULL	NULL	NULL	NULL	NULL	NULL	NULL	NULL	NULL	NULL	NULL	NULL	NULL	NULL	NULL	NULL	NULL	NULL	NULL	NULL	NULL	NULL	NULL	NULL	NULL	NULL	NULL	NULL	NULL	NULL	NULL	NULL	NULL	NULL	NULL	NULL	NULL	NULL	NULL
phytosphingosine	MET0333	counts per second	2380889	3447734	5.18119e+06	7593957	14996815	3.64944e+06	1.67366e+06	12310149	17089440	12110675	4873426	7.77765e+06	8315735	10612127	4326469	5.58033e+06	8642206	4254567	3.6517e+06	4.45724e+06	1.89489e+06	7526804	2680072	4.23318e+06	2.63202e+06	1.53983e+06	2.53341e+06	3.95759e+06	947046	1.4796e+06	1266047	828820	4.4918e+06	1.09569e+06	1.71926e+06	2241787	1.82714e+06	8.31817e+06	4.40042e+06	4113928	1.78542e+06	2.81412e+06	4350624	7.83661e+06	8055810	2.14674e+06	3.15605e+06
pinoresinol	MET0334	counts per second	38510.1	22384.5	20990	96985.2	89156.5	17524.3	9803.3	34172.4	48731.1	80506.8	49954.7	43346.6	22454.7	16769.9	23677.7	21318	27160.6	36429.8	14223.2	50913.6	27313.2	45004.1	75236.5	29713.4	25958.6	28594.9	32310.9	37716.3	24739.1	16550.7	15226.9	40198.1	93696.4	13168.5	16949.9	84229.3	73228	27954.1	47386.9	23083.9	18819.7	21592.1	42467.2	87804.8	74408.5	77683.1	28730.1
pipecolate	MET0335	counts per second	6.46763e+06	9978775	11651621	2284363	3.90963e+06	4.38667e+06	5198481	11032508	11662980	10334901	18860170	30008270	7.00479e+06	8961586	10184705	5.82326e+06	6.97475e+06	5796670	4471450	4874577	7.69822e+06	10224380	5868601	4.86607e+06	3.75107e+06	4.20819e+06	6835221	4.00523e+06	4.25764e+06	16182673	17327522	3.13445e+06	6.60804e+06	2.8252e+06	4582819	6748446	5.38238e+06	2.18006e+06	13135336	12135776	3.53041e+06	7734875	6.60804e+06	3524184	3415400	4.08504e+06	5020058
procyanidin B1	MET0336	counts per second	NULL	NULL	NULL	NULL	NULL	NULL	NULL	NULL	NULL	NULL	NULL	NULL	NULL	NULL	NULL	NULL	NULL	NULL	NULL	NULL	NULL	NULL	NULL	NULL	NULL	NULL	NULL	NULL	NULL	NULL	NULL	NULL	NULL	NULL	NULL	NULL	NULL	NULL	NULL	NULL	NULL	NULL	NULL	NULL	NULL	NULL	NULL
procyanidin B2	MET0337	counts per second	35970.6	19343.7	0	0	9268.27	0	0	0	0	0	0	0	0	0	0	12033	0	0	0	0	0	66006.3	0	0	0	0	0	0	352141	605565	763364	134304	0	0	0	0	0	0	0	0	0	42705.2	22981.6	23089	42189.5	0	146038
proline	MET0338	counts per second	71954576	78681480	87093392	31536778	46552208	76268480	127872960	78567912	54743044	86835576	47793356	55719376	35407304	42094840	72007368	72060176	128412104	57858116	86670112	59977944	25645508	39652616	52273512	68553712	62812172	81382856	85913248	111524864	85971888	94207264	175402080	105189768	101281880	70188856	86585536	55859896	43354020	74088976	74852160	77709648	37080504	38594516	64941940	56164668	60698268	104089728	81178248
pseudouridine	MET0339	counts per second	138776	106644	133648	186844	115163	68580.3	74500.2	82946.7	107061	123573	105384	114290	221460	176179	166523	102735	121199	116142	83917.5	99118.4	105667	107246	98911.2	138327	86979.3	110144	200314	136446	157881	75536.6	36701.9	58539.7	167012	128967	98128	189698	143623	82813.1	131126	127896	106459	107804	130795	96122	89096.4	82650.2	159105
putrescine	MET0340	counts per second	3.14986e+06	0	0	0	0	0	0	0	0	0	0	0	0	0	0	0	0	0	0	0	0	4.44463e+06	0	0	0	0	0	0	0	0	2.5678e+06	0	0	0	0	0	0	0	0	0	0	0	0	0	0	3.55778e+06	0
pyridoxal	MET0341	counts per second	63002.6	29478.6	88590.7	50722.3	43660.6	46683.6	30715.7	59071	35114.1	16359.6	56303.4	22113.8	27153.1	42348.8	66131.8	43104	46117.1	61134.6	39739.1	46732	33614.1	44139.5	36112.5	36301.2	25262.4	38651.1	42252.2	40424	39518	34368.3	77781.5	62482.2	35609.5	32577	18170	49084.4	22759.2	0	15471.4	19886.5	27365.4	17567.5	19738.4	0	22841.3	0	40720.2
pyridoxate	MET0342	counts per second	16995.3	16600.6	21919.3	20829.9	24803.6	15980.1	17156.6	22636.9	26875	24128	22810.7	18412.9	22039.7	25739.9	27056.8	23321	29995.8	21750.4	17741.7	19894.1	36713.9	37998.5	32076.2	31557.9	27591.7	28748.3	22421.6	16256.2	24491.6	21915.1	22258.8	22616.2	32450.5	22271	26605.3	26414.3	29645	32956.2	22399.5	24120.8	31478.2	27180.4	32741.8	31460.1	51050	24266.7	19650.8
pyridoxine (Vitamin B6)	MET0343	counts per second	836613	806552	581474	818517	782743	610310	724606	634419	415440	583481	731094	702828	1.04738e+06	960853	622643	750190	958867	681080	484763	553976	810785	802008	831087	737573	599714	789770	1.10327e+06	687656	681977	1.08995e+06	1.28031e+06	671283	774722	763008	748953	839669	613048	841911	507244	406802	645155	832208	745909	612209	698547	741627	613616
pyroglutamine*	MET0344	counts per second	2.21123e+06	2.45659e+06	1.45886e+06	1.38793e+06	1940284	1110896	1.26098e+06	2718067	3.04906e+06	2482835	2294032	3.63944e+06	2.58934e+06	2246887	2.19992e+06	1.97966e+06	1.93661e+06	1.68644e+06	1.78027e+06	2331652	2471564	2.80956e+06	1.77105e+06	2.08446e+06	1.16885e+06	1.34284e+06	2.02368e+06	851571	1.3145e+06	2.63543e+06	4808533	1.21306e+06	2.7448e+06	2.57876e+06	1.97621e+06	1.72107e+06	1.89932e+06	1.73503e+06	1.65762e+06	1.50649e+06	1433913	2.369e+06	1.72288e+06	669401	978240	1.352e+06	1.5588e+06
pyroglutamylvaline	MET0345	counts per second	9215.87	7784.29	6262.04	8246.93	10810.7	0	3582.19	12548.8	26168.7	31528.8	11341.1	14420.7	9150.86	8979.4	6812.2	7800.89	11587.8	7784.29	8676.74	15417.7	5333.74	5895.92	12807.3	6956.18	4278.17	9535.52	6729.95	6958.53	5346.89	6425.99	4870.41	4068	20797.4	6761.33	5737.35	7653.48	7784.29	13626.4	9514.03	6970.72	3294.64	4348.49	7097.87	9252.2	8922.92	11532.3	5031.44
pyromucic acid	MET0346	counts per second	688212	498432	991896	1616665	1.08158e+06	668494	509371	1.71789e+06	980199	1.24215e+06	3149967	1.4601e+06	1310294	1.00886e+06	837813	1.53541e+06	1.0189e+06	0	1.02453e+06	1.89166e+06	2587736	1.32948e+06	3.52315e+06	2.94034e+06	2.96145e+06	1.52134e+06	813667	600286	449754	612304	1.11315e+06	572280	2.93339e+06	862012	983150	1833943	1.41243e+06	2.28723e+06	2610281	2679181	1.08158e+06	1.28377e+06	1.19162e+06	2.58194e+06	2.21995e+06	391504	725367
pyruvate	MET0347	counts per second	1.48476e+06	1.05185e+06	1.21217e+06	1.63211e+06	1.80868e+06	1.10683e+06	2.97213e+06	2.62513e+06	1727708	2274666	2.58375e+06	3.34418e+06	1.51367e+06	1.77991e+06	2.51421e+06	1.86688e+06	1.81905e+06	2.19633e+06	1.54782e+06	1915071	2.29512e+06	1.74196e+06	1.83191e+06	1.78234e+06	1751195	1.73892e+06	1.50889e+06	1.3842e+06	1771153	3.74236e+06	2.32928e+06	1.5776e+06	2.47123e+06	1.07659e+06	1173732	1.78908e+06	1468840	2.29784e+06	2.80766e+06	2.71419e+06	2.11657e+06	1.43909e+06	1744351	1.66278e+06	2.12837e+06	1.14572e+06	1.09683e+06
quercetin-3-o-glucoside	MET0348	counts per second	544975	179814	31325.5	159958	14249.6	46639.5	106761	3263.08	51482.5	40842.6	35164.7	246007	39776.3	4540.35	241736	47956.9	15021.4	480268	21044.9	220422	1.38674e+06	1.39275e+06	16941.2	613253	31778.5	83402.2	113731	37465	1120163	7.16038e+06	3.76637e+06	748224	146121	394425	143288	30865.2	23997	37423.9	70024.6	0	63539.6	160398	272318	34441.6	50249.8	133999	162521
resveratrol	MET0349	counts per second	0	3359.06	0	0	0	0	0	0	50397.6	20542.9	0	111620	0	11667.1	32081.1	0	0	13254.8	0	11725.6	0	64836.6	1922.97	20999.6	0	4783.75	0	0	0	0	0	0	0	0	0	13407.5	0	11329.7	0	0	0	0	0	0	0	0	0
ribitol	MET0350	counts per second	8984523	28563646	9443681	14654909	9794300	37583960	45290496	23887666	18871334	22379662	44512064	21301534	30383258	29308416	53267348	9279209	23867442	42142292	23611540	37112732	26744032	21423244	0	128512000	159838256	33220038	31959930	60688936	31279962	15047200	18916512	29282038	49499344	73355984	101287496	38449324	32263556	20025036	0	18147336	14833736	30488630	19992942	8.13752e+06	12801000	2.19931e+06	11497669
riboflavin (Vitamin B2)	MET0351	counts per second	55024.4	51543.5	32871.3	47290.1	57329	0	16416.6	51918.5	34445.8	76510	116476	112269	0	15834.3	161073	41190.4	81361	77724.5	38359.5	33421.1	60148.3	39526.5	76596.5	109598	63041.1	147721	57417.9	54964.4	19124.3	0	0	43036.8	216898	20900.6	32637.2	0	40882.1	35546.7	37787.2	40633.3	0	16752.6	76068.6	0	138675	24459.1	0
ribonate	MET0352	counts per second	1.0628e+06	759154	1.29737e+06	887959	989659	959498	1.04432e+06	769761	1.11645e+06	1.12199e+06	1.52753e+06	684325	474652	732010	730294	748814	1.26586e+06	773453	673561	784065	1.02494e+06	854717	1.2188e+06	1.63521e+06	1.72617e+06	691547	710456	991588	1.31738e+06	996315	660407	564562	843129	1.19611e+06	1.25184e+06	1.05822e+06	1.03214e+06	1.41276e+06	915428	1.35768e+06	762504	612878	902746	996553	989659	2.18123e+06	893612
ribose	MET0353	counts per second	42419136	29600818	39483132	64164468	44472440	32084988	31764046	57997680	40814472	40711940	42099652	61502444	39641000	38754216	69356072	39473532	33221152	41594548	27512696	46066480	53116540	35981176	38751616	20552878	37917368	51405304	16082916	22010652	34386356	32082888	15255508	34852584	66297052	39081508	30127910	36935912	56209848	32174142	66416824	37917368	36574108	40688000	45440576	41520472	36941056	15274241	41063020
ribulose	MET0354	counts per second	12533366	6673355	33918892	26471096	30998420	12942002	6.65463e+06	27666454	29340506	34089076	32171102	23044020	16515874	16105080	17504260	39017852	33400954	20927924	16091021	19472546	24768022	20563488	35726796	15694287	18714882	16636452	15202909	14333193	9865721	12948716	3629304	13795217	33844160	14641994	11734951	22383632	14847827	31405174	39226924	32950348	21795826	16105080	26873472	50534236	27867434	5016309	17950008
rutin	MET0355	counts per second	258135	133815	31121.4	124086	21520.5	14430.4	37664.7	0	46567.4	54266.5	29575.6	158106	35842.1	5466.98	419132	84712.9	45523.2	131691	9453.13	179783	252312	339475	31872.2	315363	45524.2	47412.6	103647	43795.6	523230	1961861	998034	825567	194676	586402	362551	50029.2	57813	53305.7	50566.9	0	90828.6	314462	111498	35433.6	47088.4	116697	357269
S-methylcysteine	MET0356	counts per second	233510	286429	64161.8	0	197544	146540	98600	110742	348006	87563.1	0	167408	263235	355469	0	0	0	0	146540	0	0	67052.3	95551	0	0	78984	0	153167	134377	0	165748	0	0	0	0	0	97603	0	135791	0	0	67455	122197	0	78833.4	152116	146027
S-methylglutathione	MET0357	counts per second	792437	1.33962e+06	73209.6	209090	74916	229088	589025	325768	488408	219539	117578	461734	1201059	852880	208911	238837	221245	162538	327323	40369.7	29142.3	65994.9	15378	142577	85973.1	0	338751	136874	747177	86815.4	740770	239426	68200.3	386777	450360	156532	342459	0	123944	67537.3	184143	431714	0	0	0	443392	172279
secoisolariciresinol	MET0358	counts per second	NULL	NULL	NULL	NULL	NULL	NULL	NULL	NULL	NULL	NULL	NULL	NULL	NULL	NULL	NULL	NULL	NULL	NULL	NULL	NULL	NULL	NULL	NULL	NULL	NULL	NULL	NULL	NULL	NULL	NULL	NULL	NULL	NULL	NULL	NULL	NULL	NULL	NULL	NULL	NULL	NULL	NULL	NULL	NULL	NULL	NULL	NULL
serine	MET0359	counts per second	16287828	9987340	3522149	4.6122e+06	18902630	3.77162e+06	2.4284e+06	14312361	27116484	9334287	1.16835e+06	6.15913e+06	74311096	56362024	1.59354e+06	6.5421e+06	2.55581e+06	0	3679806	3.10944e+06	1313847	4530126	1.61089e+06	1.995e+06	1.52604e+06	0	1.66672e+06	2060089	2658120	0	18562966	2.87069e+06	7832919	1.8893e+06	8581075	3.30791e+06	1.80602e+06	5809528	3027616	2033726	0	3.97968e+06	2.36886e+06	8632138	4.60666e+06	29700502	8798827
serotonin (5HT)	MET0360	counts per second	652841	456263	898623	77266.9	46763.1	215406	166938	249620	184877	35198.8	0	60667.4	651840	88884.1	214287	73671.9	36402	179599	413563	157957	0	28699.1	0	0	0	54803	968243	803856	214035	407671	1.17418e+06	203239	0	20078.7	0	0	0	0	0	0	0	55458.6	0	71820.6	32900.4	1.6986e+06	368407
serylisoleucine*	MET0361	counts per second	NULL	NULL	NULL	NULL	NULL	NULL	NULL	NULL	NULL	NULL	NULL	NULL	NULL	NULL	NULL	NULL	NULL	NULL	NULL	NULL	NULL	NULL	NULL	NULL	NULL	NULL	NULL	NULL	NULL	NULL	NULL	NULL	NULL	NULL	NULL	NULL	NULL	NULL	NULL	NULL	NULL	NULL	NULL	NULL	NULL	NULL	NULL
serylleucine	MET0362	counts per second	NULL	NULL	NULL	NULL	NULL	NULL	NULL	NULL	NULL	NULL	NULL	NULL	NULL	NULL	NULL	NULL	NULL	NULL	NULL	NULL	NULL	NULL	NULL	NULL	NULL	NULL	NULL	NULL	NULL	NULL	NULL	NULL	NULL	NULL	NULL	NULL	NULL	NULL	NULL	NULL	NULL	NULL	NULL	NULL	NULL	NULL	NULL
serylphenyalanine	MET0363	counts per second	NULL	NULL	NULL	NULL	NULL	NULL	NULL	NULL	NULL	NULL	NULL	NULL	NULL	NULL	NULL	NULL	NULL	NULL	NULL	NULL	NULL	NULL	NULL	NULL	NULL	NULL	NULL	NULL	NULL	NULL	NULL	NULL	NULL	NULL	NULL	NULL	NULL	NULL	NULL	NULL	NULL	NULL	NULL	NULL	NULL	NULL	NULL
seryltyrosine	MET0364	counts per second	NULL	NULL	NULL	NULL	NULL	NULL	NULL	NULL	NULL	NULL	NULL	NULL	NULL	NULL	NULL	NULL	NULL	NULL	NULL	NULL	NULL	NULL	NULL	NULL	NULL	NULL	NULL	NULL	NULL	NULL	NULL	NULL	NULL	NULL	NULL	NULL	NULL	NULL	NULL	NULL	NULL	NULL	NULL	NULL	NULL	NULL	NULL
serylvaline	MET0365	counts per second	NULL	NULL	NULL	NULL	NULL	NULL	NULL	NULL	NULL	NULL	NULL	NULL	NULL	NULL	NULL	NULL	NULL	NULL	NULL	NULL	NULL	NULL	NULL	NULL	NULL	NULL	NULL	NULL	NULL	NULL	NULL	NULL	NULL	NULL	NULL	NULL	NULL	NULL	NULL	NULL	NULL	NULL	NULL	NULL	NULL	NULL	NULL
sinapate	MET0366	counts per second	31154.3	33290.6	75896.8	103179	90253	378521	439100	387817	104869	448618	381497	208079	385609	70764.1	277405	84207.9	101323	240312	92135.5	375918	392944	588383	47733.6	244211	118109	66681.2	187201	54312.3	45363.2	53061.6	9859.64	21205.8	320231	266767	220291	83672.3	27469.3	10944.9	99466.1	7320.78	53903.8	82591	0	25204.9	8407.01	4159.36	39964.6
sinapoyl aldehyde	MET0367	counts per second	449926	313633	435388	215758	222479	184548	188708	581669	629833	568902	439532	690024	308982	222035	533084	317437	426829	512494	197390	276411	420656	771848	349059	522318	297155	365076	488852	526037	336419	845978	876467	919626	397166	383747	405402	435162	288306	167574	0	157777	303018	393959	126825	292776	264250	159075	514302
sinapyl alcohol	MET0368	counts per second	NULL	NULL	NULL	NULL	NULL	NULL	NULL	NULL	NULL	NULL	NULL	NULL	NULL	NULL	NULL	NULL	NULL	NULL	NULL	NULL	NULL	NULL	NULL	NULL	NULL	NULL	NULL	NULL	NULL	NULL	NULL	NULL	NULL	NULL	NULL	NULL	NULL	NULL	NULL	NULL	NULL	NULL	NULL	NULL	NULL	NULL	NULL
sorbitol	MET0369	counts per second	594696960	744008256	734397504	859220544	958118080	785864320	978369664	1074755840	898591808	881104832	1015441280	756580096	782314624	773265024	1239679232	550070784	720123520	806650944	695509056	947089216	785786176	813211840	589198912	1015161024	1103692160	827214720	691409152	768974208	298622528	284324256	256169616	360141984	961310784	821653824	804933696	678053504	595780224	640129856	853146752	714592064	546818560	536628288	377096512	688048832	797809024	310434272	482539808
sphinganine	MET0370	counts per second	310778	234666	297024	435960	529110	172365	91692.6	690833	367638	722824	140211	963574	455759	464016	201094	457215	466380	933074	157238	89713.8	230010	1948084	123786	444279	129493	111762	77695.2	60923.3	147730	133906	202897	95485.3	444436	120412	96575.6	120282	83966.1	140598	151564	152727	121544	247166	53448.9	199218	621373	129861	200102
sphingosine	MET0371	counts per second	98149.3	138808	195307	304828	512068	152339	67116.8	457467	664964	451666	204303	287680	323885	401511	162816	216518	287266	174837	121767	156658	83276.6	302844	115157	165855	112719	67323.2	99923.5	154675	46812.9	69436.6	145344	47630.9	156250	51935.6	67610.8	90216.5	83698	312568	192181	165647	91633.7	103777	156493	326202	263972	104765	141036
stearate (18:0)	MET0372	counts per second	NULL	NULL	NULL	NULL	NULL	NULL	NULL	NULL	NULL	NULL	NULL	NULL	NULL	NULL	NULL	NULL	NULL	NULL	NULL	NULL	NULL	NULL	NULL	NULL	NULL	NULL	NULL	NULL	NULL	NULL	NULL	NULL	NULL	NULL	NULL	NULL	NULL	NULL	NULL	NULL	NULL	NULL	NULL	NULL	NULL	NULL	NULL
stearoyl ethanolamide	MET0373	counts per second	162789	228349	256610	102202	97026.3	140690	152297	85088.1	189275	191164	98031.2	106226	150432	144342	107420	108126	154189	94823.2	192377	193095	174002	103985	198154	333760	155827	137727	191453	181537	142319	64884.7	80862.6	129860	80399.1	97344.1	73992.1	144264	130018	426393	281610	206093	112349	110610	123507	720473	257279	137570	158536
succinate	MET0374	counts per second	3160174	3489545	2.03865e+06	2.73599e+06	1.64035e+06	5029630	6539428	3.29818e+06	1.51878e+06	2.25207e+06	4.03546e+06	2.56336e+06	5074220	3.95634e+06	4564919	2321396	3.61916e+06	4409365	3064098	3064098	1416465	919320	508593	6.35942e+06	3.59198e+06	3.3904e+06	4990101	6178878	1.15812e+06	1.2069e+06	1.56514e+06	3766284	4.70017e+06	1.0361e+06	1.90381e+06	3.79942e+06	1677523	1.07858e+06	4160932	2641250	1.33098e+06	1.53115e+06	708160	2.67191e+06	3.23331e+06	1.18743e+06	1.08012e+06
sucrose	MET0375	counts per second	222146944	171852880	174214448	364788704	197450336	180354864	235353632	216438064	257036112	189338944	377424352	277389184	2628899072	2181768448	248993360	202591664	249034560	281986432	179916272	253851392	374536864	230360080	234363568	264020960	261146496	241128416	195567184	200134976	260409072	378034272	3461066240	331182656	231589424	273425920	253311280	190082960	172806176	136091648	200610848	187180832	278943840	279830816	129939600	171934688	193210656	224759088	228886768
syringaldehyde	MET0376	counts per second	1.58088e+06	1.23437e+06	972151	469855	737024	917474	801819	1.08335e+06	1.4322e+06	1508553	955859	1.75168e+06	1.06869e+06	1.24122e+06	1.00722e+06	843165	778444	818406	1.1832e+06	653731	1.06589e+06	2.08274e+06	1.25046e+06	655119	564359	393124	801029	1.15861e+06	1.18517e+06	645504	917709	1.32548e+06	931377	701088	606335	1.35017e+06	917709	705160	1.20247e+06	1.1303e+06	873217	888860	677378	1.36944e+06	1.17189e+06	917944	1.35092e+06
syringic acid	MET0377	counts per second	23736.9	13639.6	11385.4	19363.1	8506.5	12029	8894.42	23907.9	29624.8	27455.2	148990	21419.1	14719.4	12416.3	16917.6	11388.7	12548.3	13371	8601.2	21346.2	70831	39224.6	61473.3	63326.1	18506.5	112720	13839.9	10884.6	16713	49136.4	21460	28385	32754.4	15422.4	12397.1	36870.6	24397.2	8662.47	24298.4	9544.32	14888.8	15851.9	9692.43	18156.6	22971.5	7617.5	12478.7
threitol	MET0378	counts per second	12172727	21684192	14339846	16426021	15424477	35776048	31785462	12232462	23050086	13119052	27958386	13981624	26885064	19845724	47003760	10663358	19713912	17350198	14700303	24487668	31365118	39292160	6.39104e+06	46796364	66340428	22122660	13105465	29788242	5.43307e+06	4247341	4.44046e+06	4748891	22001078	14575730	9316731	10912999	8974944	6625432	16273223	20630902	7832678	11499502	4114695	5254567	7.75669e+06	7023958	8.01129e+06
threonate	MET0379	counts per second	15978751	20224350	10630287	8554515	10501606	10405206	12420167	12199170	35907928	31757298	23033850	33822608	23998006	21865562	22194802	21139222	29246280	16509894	19408904	7.31476e+06	27193032	20473354	18045896	20694368	20681954	10760304	9490830	10922567	14387707	18741274	19934512	7.04096e+06	11629492	7912188	13219664	21355524	19751898	9704053	35406752	35748596	15066915	21413576	16226573	8773262	17135968	17888068	34683080
threonine	MET0380	counts per second	4.78138e+06	3159573	2.36548e+06	2006173	4177727	1.64106e+06	1.50654e+06	5.79447e+06	4985821	3.18218e+06	1.46339e+06	2.64191e+06	6.83845e+06	5.86021e+06	1.26847e+06	2.64254e+06	1565926	743796	2.23598e+06	1391368	1349698	1.29302e+06	1.34362e+06	979923	1.1042e+06	1.20271e+06	1.65347e+06	1.73347e+06	942883	790556	3944738	1.75906e+06	3.49567e+06	906145	1.88157e+06	1.93815e+06	1.66375e+06	2.86935e+06	1817954	1.81568e+06	572289	1.61373e+06	1.53026e+06	4.18078e+06	2.71444e+06	4238629	2.75639e+06
threonylisoleucine	MET0381	counts per second	NULL	NULL	NULL	NULL	NULL	NULL	NULL	NULL	NULL	NULL	NULL	NULL	NULL	NULL	NULL	NULL	NULL	NULL	NULL	NULL	NULL	NULL	NULL	NULL	NULL	NULL	NULL	NULL	NULL	NULL	NULL	NULL	NULL	NULL	NULL	NULL	NULL	NULL	NULL	NULL	NULL	NULL	NULL	NULL	NULL	NULL	NULL
threonylleucine	MET0382	counts per second	NULL	NULL	NULL	NULL	NULL	NULL	NULL	NULL	NULL	NULL	NULL	NULL	NULL	NULL	NULL	NULL	NULL	NULL	NULL	NULL	NULL	NULL	NULL	NULL	NULL	NULL	NULL	NULL	NULL	NULL	NULL	NULL	NULL	NULL	NULL	NULL	NULL	NULL	NULL	NULL	NULL	NULL	NULL	NULL	NULL	NULL	NULL
threonylphenylalanine	MET0383	counts per second	NULL	NULL	NULL	NULL	NULL	NULL	NULL	NULL	NULL	NULL	NULL	NULL	NULL	NULL	NULL	NULL	NULL	NULL	NULL	NULL	NULL	NULL	NULL	NULL	NULL	NULL	NULL	NULL	NULL	NULL	NULL	NULL	NULL	NULL	NULL	NULL	NULL	NULL	NULL	NULL	NULL	NULL	NULL	NULL	NULL	NULL	NULL
threonylvaline	MET0384	counts per second	NULL	NULL	NULL	NULL	NULL	NULL	NULL	NULL	NULL	NULL	NULL	NULL	NULL	NULL	NULL	NULL	NULL	NULL	NULL	NULL	NULL	NULL	NULL	NULL	NULL	NULL	NULL	NULL	NULL	NULL	NULL	NULL	NULL	NULL	NULL	NULL	NULL	NULL	NULL	NULL	NULL	NULL	NULL	NULL	NULL	NULL	NULL
thymine	MET0385	counts per second	271869	129521	258681	311940	603032	227674	130651	357109	498534	330129	303076	243255	373606	371519	469920	123094	266141	251804	217489	464457	270781	358623	513988	371847	147665	234597	279809	249865	0	102548	133029	111365	464359	0	85538.4	361068	230946	396045	316465	223150	63843.1	150052	107052	248165	399639	82684	241978
tigloylglycine	MET0386	counts per second	384652	291934	111741	114927	135959	67164.1	54250.1	156764	130611	0	169871	76993.3	83742.2	73640.5	120686	104757	87554.3	111544	99637.3	66329.6	103449	89112.2	46532.5	95598.7	114836	47977.3	68768.9	64411.6	52990.7	81057	103082	62611.1	101063	98411.6	0	0	141072	0	133422	95489.8	32162	0	152188	190502	208052	98676.5	49012.7
trans-4-hydroxyproline	MET0387	counts per second	923926	914354	998120	869953	1.0251e+06	582243	480595	508981	1.95039e+06	861136	959749	1.20529e+06	1.05339e+06	892196	674882	1.16979e+06	1.04611e+06	482407	534133	689014	822614	1.01804e+06	721311	652573	723420	382735	518177	729367	551407	1102403	945350	701263	835469	645567	809351	473582	590991	567399	1.07445e+06	1.45439e+06	660094	741606	610708	675930	707559	353012	770892
trihydroxybutane	MET0388	counts per second	5240592	4.51574e+06	7271377	12432030	4.83182e+06	20727664	28821954	3539110	5.20478e+06	5815205	9623608	10573560	7946106	4.8283e+06	12568843	3.8286e+06	5.14474e+06	14501953	8602253	7.72148e+06	11589924	9038281	4.62182e+06	32981104	43293304	5909822	9827703	15167792	3074710	4.34116e+06	2.69673e+06	2.15731e+06	9863954	6.27289e+06	5.67328e+06	7.98933e+06	7397532	4.34834e+06	9406377	8926075	6.25338e+06	5.38767e+06	4.31988e+06	6.13498e+06	3.12139e+06	3.18244e+06	5760585
trizma acetate	MET0389	counts per second	NULL	NULL	NULL	NULL	NULL	NULL	NULL	NULL	NULL	NULL	NULL	NULL	NULL	NULL	NULL	NULL	NULL	NULL	NULL	NULL	NULL	NULL	NULL	NULL	NULL	NULL	NULL	NULL	NULL	NULL	NULL	NULL	NULL	NULL	NULL	NULL	NULL	NULL	NULL	NULL	NULL	NULL	NULL	NULL	NULL	NULL	NULL
tryptamine	MET0390	counts per second	NULL	NULL	NULL	NULL	NULL	NULL	NULL	NULL	NULL	NULL	NULL	NULL	NULL	NULL	NULL	NULL	NULL	NULL	NULL	NULL	NULL	NULL	NULL	NULL	NULL	NULL	NULL	NULL	NULL	NULL	NULL	NULL	NULL	NULL	NULL	NULL	NULL	NULL	NULL	NULL	NULL	NULL	NULL	NULL	NULL	NULL	NULL
tryptophan	MET0391	counts per second	1504319	882891	737767	712024	1327628	626534	592644	720159	2.35008e+06	1.07325e+06	125180	279709	1.67708e+06	1.38892e+06	474204	1072002	476347	298487	634384	347095	90524.3	366900	88468.3	67848.5	43759.5	97182.6	316371	354824	534085	213611	255084	229981	511532	870058	637668	208935	180584	226590	234796	244477	133506	329052	153086	681718	406407	1299269	766744
tryptophylleucine	MET0392	counts per second	NULL	NULL	NULL	NULL	NULL	NULL	NULL	NULL	NULL	NULL	NULL	NULL	NULL	NULL	NULL	NULL	NULL	NULL	NULL	NULL	NULL	NULL	NULL	NULL	NULL	NULL	NULL	NULL	NULL	NULL	NULL	NULL	NULL	NULL	NULL	NULL	NULL	NULL	NULL	NULL	NULL	NULL	NULL	NULL	NULL	NULL	NULL
tyramine	MET0393	counts per second	NULL	NULL	NULL	NULL	NULL	NULL	NULL	NULL	NULL	NULL	NULL	NULL	NULL	NULL	NULL	NULL	NULL	NULL	NULL	NULL	NULL	NULL	NULL	NULL	NULL	NULL	NULL	NULL	NULL	NULL	NULL	NULL	NULL	NULL	NULL	NULL	NULL	NULL	NULL	NULL	NULL	NULL	NULL	NULL	NULL	NULL	NULL
tyrosine	MET0394	counts per second	7744686	7.41843e+06	3.78802e+06	2629074	4014286	2937189	3.33981e+06	4.83766e+06	11859805	8632275	2.47257e+06	5156862	7.14282e+06	6676452	1.9364e+06	3.09067e+06	2.30407e+06	1.54641e+06	3.04886e+06	1.25477e+06	980368	1.99886e+06	1.783e+06	1.16891e+06	951587	885049	2.5208e+06	2906697	3.35443e+06	1749316	9489666	1664967	1.241e+06	3031044	2.4122e+06	1.61724e+06	1.4588e+06	3.24014e+06	2.28677e+06	2.56289e+06	1.17503e+06	2.18755e+06	2.07809e+06	6029185	5.01536e+06	8780517	4.91139e+06
tyrosylisoleucine	MET0395	counts per second	NULL	NULL	NULL	NULL	NULL	NULL	NULL	NULL	NULL	NULL	NULL	NULL	NULL	NULL	NULL	NULL	NULL	NULL	NULL	NULL	NULL	NULL	NULL	NULL	NULL	NULL	NULL	NULL	NULL	NULL	NULL	NULL	NULL	NULL	NULL	NULL	NULL	NULL	NULL	NULL	NULL	NULL	NULL	NULL	NULL	NULL	NULL
tyrosylleucine	MET0396	counts per second	NULL	NULL	NULL	NULL	NULL	NULL	NULL	NULL	NULL	NULL	NULL	NULL	NULL	NULL	NULL	NULL	NULL	NULL	NULL	NULL	NULL	NULL	NULL	NULL	NULL	NULL	NULL	NULL	NULL	NULL	NULL	NULL	NULL	NULL	NULL	NULL	NULL	NULL	NULL	NULL	NULL	NULL	NULL	NULL	NULL	NULL	NULL
tyrosylphenylalanine	MET0397	counts per second	NULL	NULL	NULL	NULL	NULL	NULL	NULL	NULL	NULL	NULL	NULL	NULL	NULL	NULL	NULL	NULL	NULL	NULL	NULL	NULL	NULL	NULL	NULL	NULL	NULL	NULL	NULL	NULL	NULL	NULL	NULL	NULL	NULL	NULL	NULL	NULL	NULL	NULL	NULL	NULL	NULL	NULL	NULL	NULL	NULL	NULL	NULL
tyrosylvaline	MET0398	counts per second	NULL	NULL	NULL	NULL	NULL	NULL	NULL	NULL	NULL	NULL	NULL	NULL	NULL	NULL	NULL	NULL	NULL	NULL	NULL	NULL	NULL	NULL	NULL	NULL	NULL	NULL	NULL	NULL	NULL	NULL	NULL	NULL	NULL	NULL	NULL	NULL	NULL	NULL	NULL	NULL	NULL	NULL	NULL	NULL	NULL	NULL	NULL
uracil	MET0399	counts per second	2.66613e+06	2581247	4.27994e+06	5.94381e+06	5439135	3.34536e+06	2.68016e+06	4.44933e+06	3409140	5800549	3.75206e+06	3.45025e+06	4.52375e+06	5290807	3.78944e+06	3556749	3.74029e+06	4.64727e+06	3373723	3.70728e+06	2.80155e+06	3.09697e+06	5.00817e+06	3.17451e+06	3.26392e+06	4587949	4426344	2.7714e+06	3121483	2152823	2.13545e+06	1.76205e+06	5515539	2.44016e+06	2.05478e+06	5132058	3.85391e+06	3423781	2.51657e+06	2.62593e+06	2.53565e+06	3.01116e+06	2.54339e+06	2.87477e+06	2394566	2.50722e+06	4.04957e+06
urate	MET0400	counts per second	0	0	0	0	0	9805.86	0	8377.49	0	0	0	237111	0	0	0	0	0	0	0	24418.8	165411	2.51014e+06	0	26994.8	0	349732	0	0	0	0	0	0	0	0	0	0	421378	0	0	0	0	26276.4	0	12208.9	0	0	0
uridine	MET0401	counts per second	1.89526e+06	1.9894e+06	754612	1.4061e+06	1323651	1.14876e+06	1.5905e+06	1.258e+06	1.33363e+06	1.15093e+06	760652	1.44558e+06	1.47334e+06	1.31556e+06	1.10896e+06	1.297e+06	1.26199e+06	1.12744e+06	1.48486e+06	1.0704e+06	1.15255e+06	1.25565e+06	1.09099e+06	1.09856e+06	1.15231e+06	814850	1.26334e+06	1.28533e+06	1.04942e+06	1.30975e+06	1.10679e+06	1.40856e+06	1.24017e+06	1.36122e+06	1.36627e+06	1.54602e+06	1.3577e+06	1.01184e+06	1.45378e+06	1.35592e+06	1.17152e+06	1.29504e+06	1.48049e+06	1.21265e+06	1.30592e+06	1665726	1360077
uridine-2',3'-cyclic monophosphate	MET0402	counts per second	0	5809.3	0	8428.62	0	7276.98	17345.5	0	0	0	10028	4529.81	0	0	11797.4	9267.83	30373.4	4500.46	3543.16	0	0	12897.9	0	0	0	10427.4	11980.3	0	8660.78	0	0	5826.98	0	0	0	0	0	0	0	0	0	0	0	0	0	0	0
valine	MET0403	counts per second	6754107	5.94596e+06	5.84066e+06	3.15145e+06	3.89739e+06	3.36418e+06	3.22147e+06	7.70958e+06	10414651	7.59028e+06	3.70307e+06	5360164	6995480	7252379	2.30335e+06	3995028	3611255	2.50906e+06	5307027	2.5356e+06	2.09241e+06	2.80015e+06	3677061	2.22196e+06	2.10207e+06	1.88142e+06	3.12062e+06	3.3974e+06	3778062	1.41427e+06	2.7919e+06	1.23531e+06	5008730	2.71099e+06	2.30647e+06	2.88903e+06	3.5415e+06	5.84038e+06	3.97007e+06	3677061	1.6658e+06	2.71147e+06	5011985	6269834	6280274	7.98399e+06	3.65105e+06
valylalanine	MET0404	counts per second	NULL	NULL	NULL	NULL	NULL	NULL	NULL	NULL	NULL	NULL	NULL	NULL	NULL	NULL	NULL	NULL	NULL	NULL	NULL	NULL	NULL	NULL	NULL	NULL	NULL	NULL	NULL	NULL	NULL	NULL	NULL	NULL	NULL	NULL	NULL	NULL	NULL	NULL	NULL	NULL	NULL	NULL	NULL	NULL	NULL	NULL	NULL
valylarginine	MET0405	counts per second	NULL	NULL	NULL	NULL	NULL	NULL	NULL	NULL	NULL	NULL	NULL	NULL	NULL	NULL	NULL	NULL	NULL	NULL	NULL	NULL	NULL	NULL	NULL	NULL	NULL	NULL	NULL	NULL	NULL	NULL	NULL	NULL	NULL	NULL	NULL	NULL	NULL	NULL	NULL	NULL	NULL	NULL	NULL	NULL	NULL	NULL	NULL
valylasparagine	MET0406	counts per second	NULL	NULL	NULL	NULL	NULL	NULL	NULL	NULL	NULL	NULL	NULL	NULL	NULL	NULL	NULL	NULL	NULL	NULL	NULL	NULL	NULL	NULL	NULL	NULL	NULL	NULL	NULL	NULL	NULL	NULL	NULL	NULL	NULL	NULL	NULL	NULL	NULL	NULL	NULL	NULL	NULL	NULL	NULL	NULL	NULL	NULL	NULL
valylaspartate	MET0407	counts per second	NULL	NULL	NULL	NULL	NULL	NULL	NULL	NULL	NULL	NULL	NULL	NULL	NULL	NULL	NULL	NULL	NULL	NULL	NULL	NULL	NULL	NULL	NULL	NULL	NULL	NULL	NULL	NULL	NULL	NULL	NULL	NULL	NULL	NULL	NULL	NULL	NULL	NULL	NULL	NULL	NULL	NULL	NULL	NULL	NULL	NULL	NULL
valylglutamate	MET0408	counts per second	NULL	NULL	NULL	NULL	NULL	NULL	NULL	NULL	NULL	NULL	NULL	NULL	NULL	NULL	NULL	NULL	NULL	NULL	NULL	NULL	NULL	NULL	NULL	NULL	NULL	NULL	NULL	NULL	NULL	NULL	NULL	NULL	NULL	NULL	NULL	NULL	NULL	NULL	NULL	NULL	NULL	NULL	NULL	NULL	NULL	NULL	NULL
valylglutamine	MET0409	counts per second	NULL	NULL	NULL	NULL	NULL	NULL	NULL	NULL	NULL	NULL	NULL	NULL	NULL	NULL	NULL	NULL	NULL	NULL	NULL	NULL	NULL	NULL	NULL	NULL	NULL	NULL	NULL	NULL	NULL	NULL	NULL	NULL	NULL	NULL	NULL	NULL	NULL	NULL	NULL	NULL	NULL	NULL	NULL	NULL	NULL	NULL	NULL
valylglycine	MET0410	counts per second	NULL	NULL	NULL	NULL	NULL	NULL	NULL	NULL	NULL	NULL	NULL	NULL	NULL	NULL	NULL	NULL	NULL	NULL	NULL	NULL	NULL	NULL	NULL	NULL	NULL	NULL	NULL	NULL	NULL	NULL	NULL	NULL	NULL	NULL	NULL	NULL	NULL	NULL	NULL	NULL	NULL	NULL	NULL	NULL	NULL	NULL	NULL
valylisoleucine	MET0411	counts per second	NULL	NULL	NULL	NULL	NULL	NULL	NULL	NULL	NULL	NULL	NULL	NULL	NULL	NULL	NULL	NULL	NULL	NULL	NULL	NULL	NULL	NULL	NULL	NULL	NULL	NULL	NULL	NULL	NULL	NULL	NULL	NULL	NULL	NULL	NULL	NULL	NULL	NULL	NULL	NULL	NULL	NULL	NULL	NULL	NULL	NULL	NULL
valylleucine	MET0412	counts per second	NULL	NULL	NULL	NULL	NULL	NULL	NULL	NULL	NULL	NULL	NULL	NULL	NULL	NULL	NULL	NULL	NULL	NULL	NULL	NULL	NULL	NULL	NULL	NULL	NULL	NULL	NULL	NULL	NULL	NULL	NULL	NULL	NULL	NULL	NULL	NULL	NULL	NULL	NULL	NULL	NULL	NULL	NULL	NULL	NULL	NULL	NULL
valylmethionine	MET0413	counts per second	NULL	NULL	NULL	NULL	NULL	NULL	NULL	NULL	NULL	NULL	NULL	NULL	NULL	NULL	NULL	NULL	NULL	NULL	NULL	NULL	NULL	NULL	NULL	NULL	NULL	NULL	NULL	NULL	NULL	NULL	NULL	NULL	NULL	NULL	NULL	NULL	NULL	NULL	NULL	NULL	NULL	NULL	NULL	NULL	NULL	NULL	NULL
valylphenylalanine	MET0414	counts per second	NULL	NULL	NULL	NULL	NULL	NULL	NULL	NULL	NULL	NULL	NULL	NULL	NULL	NULL	NULL	NULL	NULL	NULL	NULL	NULL	NULL	NULL	NULL	NULL	NULL	NULL	NULL	NULL	NULL	NULL	NULL	NULL	NULL	NULL	NULL	NULL	NULL	NULL	NULL	NULL	NULL	NULL	NULL	NULL	NULL	NULL	NULL
valylserine	MET0415	counts per second	NULL	NULL	NULL	NULL	NULL	NULL	NULL	NULL	NULL	NULL	NULL	NULL	NULL	NULL	NULL	NULL	NULL	NULL	NULL	NULL	NULL	NULL	NULL	NULL	NULL	NULL	NULL	NULL	NULL	NULL	NULL	NULL	NULL	NULL	NULL	NULL	NULL	NULL	NULL	NULL	NULL	NULL	NULL	NULL	NULL	NULL	NULL
valylthreonine	MET0416	counts per second	NULL	NULL	NULL	NULL	NULL	NULL	NULL	NULL	NULL	NULL	NULL	NULL	NULL	NULL	NULL	NULL	NULL	NULL	NULL	NULL	NULL	NULL	NULL	NULL	NULL	NULL	NULL	NULL	NULL	NULL	NULL	NULL	NULL	NULL	NULL	NULL	NULL	NULL	NULL	NULL	NULL	NULL	NULL	NULL	NULL	NULL	NULL
valyltyrosine	MET0417	counts per second	NULL	NULL	NULL	NULL	NULL	NULL	NULL	NULL	NULL	NULL	NULL	NULL	NULL	NULL	NULL	NULL	NULL	NULL	NULL	NULL	NULL	NULL	NULL	NULL	NULL	NULL	NULL	NULL	NULL	NULL	NULL	NULL	NULL	NULL	NULL	NULL	NULL	NULL	NULL	NULL	NULL	NULL	NULL	NULL	NULL	NULL	NULL
valylvaline	MET0418	counts per second	NULL	NULL	NULL	NULL	NULL	NULL	NULL	NULL	NULL	NULL	NULL	NULL	NULL	NULL	NULL	NULL	NULL	NULL	NULL	NULL	NULL	NULL	NULL	NULL	NULL	NULL	NULL	NULL	NULL	NULL	NULL	NULL	NULL	NULL	NULL	NULL	NULL	NULL	NULL	NULL	NULL	NULL	NULL	NULL	NULL	NULL	NULL
vanillate	MET0419	counts per second	24380.5	11959.4	17677.1	74905.7	27468.6	17433.3	10336.9	25540	36738.9	34172.1	55793.3	19392.7	41186.8	14763	10987.6	17595.8	26002.1	9470.9	10647.6	22909.4	19452.7	36530.7	42767.7	27431.9	13875.4	16916.6	13551.4	19840.5	35736.2	9048.83	13254.8	54111.6	22552	13978.9	13272.3	33003.1	27696.6	15789	44902.2	20497	19392.7	13056.2	13468.3	48352.3	25507.1	10564.5	10887.1
vanillin	MET0420	counts per second	163165	65782.5	104051	93153.8	90234.7	55522.1	75829.9	121703	128320	212457	104010	127417	62096.2	79137	53867	148160	147144	74059.2	74071.9	109118	108128	210547	200320	51951.3	38183.3	62482.7	53553.9	89353.6	102930	84808.6	124606	364481	185304	76458.5	71280.3	246813	230468	191841	121880	152845	103751	74220	92123.3	158697	194950	58490.8	111094
xanthine	MET0421	counts per second	954275	707257	2.31896e+06	2.765e+06	3623877	1.90346e+06	1622079	1.52836e+06	1.70071e+06	1.29247e+06	642270	760464	1.95307e+06	1.9283e+06	1.50792e+06	1.6272e+06	2.22561e+06	1.5824e+06	1.22356e+06	1.52902e+06	1.58889e+06	1.76736e+06	1.15373e+06	567640	1.21477e+06	1318967	1.09662e+06	698472	1.68795e+06	1.18236e+06	1.2557e+06	1.34564e+06	1.32838e+06	547623	953899	1.03361e+06	1.08316e+06	1.26643e+06	1.24718e+06	1.69595e+06	990197	685494	525875	1.69755e+06	1.04869e+06	258171	1.73706e+06
xanthosine	MET0422	counts per second	37671.7	29134.7	233162	302723	144918	171510	109460	103197	57888.2	61759.5	92204.7	50268.9	109740	97685.3	240880	213101	136533	293817	227343	137103	89410	76491.1	29912.1	76608.5	111663	150985	84147	117767	13544.9	11677.4	16762	33345.6	133351	71918	51341.7	70708.8	60933.2	26270.5	118425	99103.6	13576.6	5626.75	6082.22	75173.8	37822.5	76373.7	63411
xanthurenate	MET0423	counts per second	0	0	0	0	0	0	0	0	0	0	0	0	0	0	0	0	0	0	0	0	0	1.29085e+06	0	0	0	0	0	0	0	0	0	0	0	0	0	0	0	0	0	0	0	0	0	0	0	0	0
xylitol	MET0424	counts per second	2.7742e+06	1.40224e+06	2245516	7318586	5.44799e+06	4580436	6.92754e+06	5168679	7104567	3.5533e+06	8247958	3.68848e+06	5.16142e+06	4.69958e+06	9148335	970092	2.61253e+06	6.80561e+06	4.29984e+06	6.02598e+06	5180822	6.91939e+06	2.28173e+06	7950165	8089981	4.85108e+06	1.98441e+06	5.93784e+06	6.5163e+06	1.99474e+06	3.72885e+06	2.45557e+06	7.25121e+06	3.96433e+06	3.55431e+06	3135430	3.31487e+06	4.00503e+06	5792357	2746678	3.81708e+06	4.69958e+06	3018112	2.84435e+06	3.21031e+06	1.82938e+06	6.13622e+06
xylonate	MET0425	counts per second	26201840	26550260	8524556	10660571	7.2277e+06	20143716	26968352	15553632	20167958	17188884	20244098	17542714	30426522	20742630	12950485	12677067	16442393	10350766	10774880	0	18587536	16959326	14831635	18172040	16950378	14317802	15523608	15846086	12315123	9235753	5.16536e+06	4388343	20000860	13983616	17009732	26361090	5.90416e+06	13903309	26748728	26679398	12132398	10054220	9592844	14312330	12540490	7683521	11003741
xylose	MET0426	counts per second	14035172	0	38454572	65101192	55477092	53277784	47884636	25271682	58274388	37763736	51701636	34032896	60676880	40135564	65517984	26369308	35298680	51685396	30571226	74377280	55250576	48808396	18245274	38073864	38002012	31695650	39564072	58661964	0	4.48584e+06	3.68795e+06	5889844	63311540	19195558	12585221	37556936	20664368	34427084	37910728	32704674	15078901	8.20798e+06	5.84393e+06	38034856	29076900	12726162	57213680
xylulose	MET0427	counts per second	1.45997e+06	1.01455e+06	4388226	7932723	7581708	2.3773e+06	2.49831e+06	5248782	5498778	6.40788e+06	12018961	5544834	4904084	3379544	4.16163e+06	0	0	6.89071e+06	3398627	6292303	8353639	5636619	7399521	3872777	3.44207e+06	6.51118e+06	4060538	4.33832e+06	612754	1.32399e+06	536138	1.24126e+06	7041407	1626248	1.31725e+06	4.46157e+06	2.2345e+06	3834163	11301095	4.07843e+06	3655031	3.14012e+06	2.6097e+06	6857109	2.26285e+06	530683	3197333
[truncated: 149 more columns]

## Sheet: AdditionalInfo
Metabolite Name	Retention Index	Moverz Quant	Local ID	PubChem CID	KEGG ID	mass spectrum	COMP_ID	PLATFORM	CHEMICAL_ID	CAS	CHEMSPIDER	Sample_PlantCyc
1-amino-1-cyclopentanecarboxylic acid	1270		MET0001	2901	C03969	130.086	20704	LC/MS Pos	100000850	52-52-8	2798
1-kestose	2376.9		MET0002	440080	C03661	361.1	22012	GC/MS	100000980	470-69-9	389087	1-KESTOTRIOSE
1-linolenoylglycerol	5795		MET0003	53480978		277.217	34393	LC/MS Neg	100001435		21403134
1-linolenoylglycerophosphocholine (18:3n3)*	5527.9		MET0004			518.324	44562	LC/MS Pos	100005350
1-linoleoylglycerol (1-monolinolein)	6226		MET0005	5283469		279.233	27447	LC/MS Neg	100001040	2277-28-3	4446589
1-linoleoylglycerophosphocholine (18:2n6)	5574		MET0006	11988421	C04100	520.34	34419	LC/MS Pos	100001395		10160888
1-linoleoylglycerophosphoethanolamine*	5725		MET0007	52925130		476.278	32635	LC/MS Neg	100001570		21403170
1-linoleoylglycerophosphoinositol*	5487		MET0008			595.289	36594	LC/MS Neg	100001778
1-linoleoylglycerophosphoserine*	5497.4		MET0009			520.268	43676	LC/MS Neg	100004606
1-margaroylglycerophosphocholine (17:0)	5750		MET0010	24779463	C04230	510.355	33957	LC/MS Pos	100001264	50930-23-9
1-margaroylglycerophosphoethanolamine*	6029		MET0011			466.294	37419	LC/MS Neg	100002171
1-methyladenine	953		MET0012	78821	C02216	150.077	1527	LC/MS Pos	54	5142-22-3	71157
1-myristoylglycerophosphocholine (14:0)	5481		MET0013	460604	C04230	468.308	45453	LC/MS Pos	100001383	20559-16-4	405289
1-nonadecanoylglycerophosphocholine(19:0)*	5917.4		MET0014			538.387	44561	LC/MS Pos	100005353	108273-88-7	24823014
1-oleoylglycerol (1-monoolein)	6457		MET0015	5283468		281.249	21184	LC/MS Neg	100000924	111-03-5	4446588
1-oleoylglycerophosphocholine (18:1)	5700		MET0016	16081932		522.355	33960	LC/MS Pos	100001272	19420-56-5	17240641
1-oleoylglycerophosphoethanolamine	5928		MET0017	9547071		478.294	35628	LC/MS Neg	100001569	89576-29-4	7826021
1-oleoylglycerophosphoglycerol*	5586.8		MET0018			509.288	45968	LC/MS Neg	100005716
1-oleoylglycerophosphoinositol*	5577		MET0019			597.305	36602	LC/MS Neg	100001777
1-palmitoylglycerol (1-monopalmitin)	2119.5		MET0020	14900		371.3	21127	GC/MS	100000827	542-44-9	14201
1-palmitoylglycerophosphate	5752		MET0021	6419701	C04036	409.236	34428	LC/MS Neg	100001445	17618-08-5	4925335
1-palmitoylglycerophosphocholine (16:0)	5671		MET0022	86554		496.34	33955	LC/MS Pos	100001263	17364-16-8	78064	2-Acylglycero-Phosphocholines
1-palmitoylglycerophosphoethanolamine	5940		MET0023	9547069		452.278	35631	LC/MS Neg	100001567		7826019	2-Lysophosphatidylcholines
1-palmitoylglycerophosphoglycerol*	5549.7		MET0024	3300276		483.273	45970	LC/MS Neg	100005717		2548639
1-palmitoylglycerophosphoinositol*	5573		MET0025			571.289	35305	LC/MS Neg	100001655
1-pentadecanoylglycerophosphocholine (15:0)*	5563		MET0026			482.324	37418	LC/MS Pos	100002173
1-stearoylglycerophosphocholine (18:0)	5844		MET0027	497299		524.371	33961	LC/MS Pos	100001271	19420-57-6	435389
1-stearoylglycerophosphoethanolamine	6200		MET0028	9547068		480.31	34416	LC/MS Neg	100001461	69747-55-3	7826018
1-stearoylglycerophosphoglycerol	5826		MET0029			511.304	34437	LC/MS Neg	100001462		21403138
1-stearoylglycerophosphoinositol	5800		MET0030			599.32	19324	LC/MS Neg	100000656	796963-93-4	21403067
1,2-propanediol	1041		MET0031	1030	C00583	117	38002	GC/MS	100001176	57-55-6	13835224	DL-12-Propanediol
1,3-dihydroxyacetone	1263		MET0032	670	C00184	103	35963	GC/MS	100000143	96-26-4;62147-49-3	650
10-heptadecenoate (17:1n7)	5558		MET0033	5312435		267.233	33971	LC/MS Neg	100001278	29743-97-3	4471860
10-nonadecenoate (19:1n9)	5775		MET0034	5312513		295.264	33972	LC/MS Neg	100001277	73033-09-7	4471938
12,13-DiHOME	5137		MET0035	10236635	C14829	313.238	38395	LC/MS Neg	62	263399-35-5	8412123	CPD-13086
13-HODE + 9-HODE	5270		MET0036			295.228	37752	LC/MS Neg	100002196
2-aminoadipate	794		MET0037	469	C00956	162.076	6146	LC/MS Pos	381	542-32-5;1118-90-7	456	CPD-468
2-aminobutyrate	1215.7		MET0038	439691	C02261	130	1577	GC/MS	1128	1492-24-6	388757	2-Aminobutyrate
2-hydroxy-3-methylvalerate	1787		MET0039	164623		131.071	36746	LC/MS Neg	100001541	488-15-3	144317
2-hydroxybutyrate (AHB)	1169.4		MET0040	440864	C05984	131	21044	GC/MS	100000933	3347-90-8	389701	Hydroxy-Butyrates
2-hydroxyglutarate	1576		MET0041	43	C02630	247	37253	GC/MS	100002070	40951-21-1	42	CPD-381
2-hydroxypalmitate	5508		MET0042	92836		271.228	35675	LC/MS Neg	100001579	764-67-0	83805
2-hydroxystearate	5705		MET0043	69417	C03045	299.259	17945	LC/MS Neg	1239	629-22-1	62625
2-isopropylmalate	732		MET0044	77	C02504	175.061	15667	LC/MS Neg	100000409	3237-44-3	76	3-CARBOXY-3-HYDROXY-ISOCAPROATE
2-linoleoylglycerol (2-monolinolein)	5988		MET0045	5365676		279.233	32506	LC/MS Neg	100000987	3443-82-1	4517636
2-linoleoylglycerophosphocholine*	5544		MET0046			520.34	35257	LC/MS Pos	100001557		21403160
2-linoleoylglycerophosphoethanolamine*	5541		MET0047			478.293	34666	LC/MS Pos	100001776
2-methylcitrate	596		MET0048	439681	C02225	205.035	37483	LC/MS Neg	90	6061-96-7	4573953
2-oleoylglycerol (2-monoolein)	6364.3		MET0049	5319879		281.249	21232	LC/MS Neg	100000943	3443-84-3	4478086
2-oleoylglycerophosphocholine*	5640		MET0050			522.355	35254	LC/MS Pos	100001556		21403159
2-oleoylglycerophosphoethanolamine*	5625		MET0051			480.308	35683	LC/MS Pos	100001651
2-palmitoylglycerol (2-monopalmitin)	6112.6		MET0052	123409		255.233	33419	LC/MS Neg	100001048	23470-00-0	110006
2-palmitoylglycerophosphocholine*	5604		MET0053	15061532		496.34	35253	LC/MS Pos	100001562		21403165
2-palmitoylglycerophosphoethanolamine*	5790		MET0054			452.278	35688	LC/MS Neg	100001652
2-palmitoylglycerophosphoglycerol*	5497		MET0055			483.273	45982	LC/MS Neg	100005718
2-piperidinone	2034		MET0056	12665		100.076	43400	LC/MS Pos	100004295	675-20-7
2-pyrrolidinone	1190.9		MET0057	12025		142	31675	GC/MS	100001081	616-45-5	11530
2-stearoylglycerophosphocholine*	5780		MET0058	10208382		524.371	35255	LC/MS Pos	100001555		8383879
2,3-butanediol	1075		MET0059	262	C03044	116.9	35691	GC/MS	100001582	24347-58-8	21106093	BUTANEDIOL
2,3-dihydroxyisovalerate	1422		MET0060	677	C04039	131	38276	GC/MS	100002417	1756-18-9	657	DIOH-ISOVALERATE
2'-deoxyadenosine	1632		MET0061	13730	C00559	252.109	1553	LC/MS Pos	211	16373-93-6		DEOXYADENOSINE
2'-O-methyladenosine	1876		MET0062	102213		282.12	42607	LC/MS Pos	100004047	2140-79-6	92344
3-(4-hydroxyphenyl)lactate	1395		MET0063	9378	C03672	181.051	32197	LC/MS Neg	240	6482-98-0	9010	CPD-2222
3-deoxyglucosone	1579.3		MET0064	159630		129	27689	GC/MS	100001019	4084-27-9	102799
3-deoxyoctulosonate	1942		MET0065	4636210		373.2	15942	GC/MS	100000095	103404-70-2	3826376	KDO
3-hydroxybutyrate (BHBA)	1203.5		MET0066	441	C01089	116.9	542	GC/MS	254	625-72-9	428	Hydroxy-Butyrates
3-hydroxydecanoate	4681		MET0067	26612		187.134	22053	LC/MS Neg	100000997	5561-87-5	24790
3-hydroxykynurenine	1453		MET0068	89	C02794	225.087	22110	LC/MS Pos	100000986	2147-61-7	87
3-hydroxyoctanoate	3463		MET0069	26613		159.103	22001	LC/MS Neg	100000773	88930-08-9	24791
3-hydroxypropanoate	1187.1		MET0070	68152	C01013	177.1	42103	GC/MS	115	503-66-2	4573601	3-HYDROXY-PROPIONATE
3-hydroxypyridine	1187.1		MET0071	7971		152	21169	GC/MS	100000905	109-00-2	7683
3-methoxytyrosine	1765		MET0072	1670		212.092	12017	LC/MS Pos	1342	300-48-1	8948
3-methyl-2-oxobutyrate	1489		MET0073	49	C00141	115.04	21047	LC/MS Neg	100000936	3715-29-5	48	2-KETO-ISOVALERATE
3-methyl-2-oxovalerate	2106		MET0074	47	C00671	129.056	15676	LC/MS Neg	100000036	51829-07-3	46	2-KETO-3-METHYL-VALERATE
3,4-dimethoxycinnamic acid	3981		MET0075	717531		209.081	37454	LC/MS Pos	100001976	2316-26-9	626174
3,4,5-trimethoxycinnamate	4116		MET0076	735755		239.091	18291	LC/MS Pos	100000452	90-50-6	642910
4-acetamidobutanoate	1724		MET0077	18189	C02946	146.081	1558	LC/MS Pos	1113	3025-96-5	17180
4-guanidinobutanoate	1085		MET0078	500	C01035	146.092	15681	LC/MS Pos	100000096	463-003;463-00-3	486
4-hydroxy catechol	1599		MET0079	10787	C02814	342.2	37430	GC/MS	100002087	533-73-3	10331
4-hydroxybutyrate (GHB)	1277		MET0080	10413	C00989	233.1	34585	GC/MS	100001507	502-85-2	9984	4-HYDROXY-BUTYRATE
4-hydroxycinnamate	1474		MET0081	637542	C00811	163.04	36770	LC/MS Neg	100001675	501-98-4	553148	COUMARATE
4-methyl-2-oxopentanoate	2200		MET0082	70	C00233	129.056	22116	LC/MS Neg	100000551	816-66-0	69	2K-4CH3-PENTANOATE&redirect=T
5-aminovalerate	860		MET0083	138	C00431	118.086	18319	LC/MS Pos	100000454	660-88-8	135
5-hydroxymethylfurfural	1992		MET0084	237332	C11101	127.039	37429	LC/MS Pos	100002057	67-47-0	207215
5-methylthioadenosine (MTA)	2427		MET0085	439176	C00170	298.097	1419	LC/MS Pos	212	2457-80-9	388321	5-METHYLTHIOADENOSINE
5-methyluridine (ribothymidine)	1774		MET0086	445408		257.078	35136	LC/MS Neg	100001446	1463-10-1	393058
5-oxoproline	744		MET0087	7405	C01879	128.035	1494	LC/MS Neg	1021	98-79-3	7127	5-OXOPROLINE
7-methylguanine	1353		MET0088	11361	C02242	166.072	35114	LC/MS Pos	100001456	578-76-7	10883
7-methylguanosine	1451		MET0089			298.115	31580	LC/MS Pos	100001118	20241-86-4	18629955	CPD0-1041
8-hydroxyoctanoate	2323		MET0090	69820		159.103	21239	LC/MS Neg	100000956	764-89-6	63018
9,10-DiHOME	5177		MET0091	9966640	C14828	313.238	38399	LC/MS Neg	179	263399-34-4
abscisate	3195		MET0092	5280896	C06082	263.129	21156	LC/MS Neg	100000879	14375-45-2	4444418	CPD-693
acetoacetate	1285		MET0093	96	C00164	231.1	33963	GC/MS	1218	11/2/3483	94	3-KETOBUTYRATE
acetylcholine	866		MET0094			146.118	18790	LC/MS Pos	1749	60-32-1
acetylphosphate	1263		MET0095	186	C00227	211	15488	GC/MS	1211	94249-01-1		ACETYL-P
adenine	1003		MET0096	190	C00147	136.062	554	LC/MS Pos	880	73-24-5	185	ADENINE
adenosine	1650		MET0097	60961	C00212	268.104	555	LC/MS Pos	798	58-61-7	54923	ADENOSINE
adenosine 2'-monophosphate (2'-AMP)	1625		MET0098	94136	C00946	348.07	36815	LC/MS Pos	100001694	130-49-4		CPD-3705
adenosine 5'-monophosphate (AMP)	1210		MET0099	6083	C00020	348.07	32342	LC/MS Pos	209	149022-20-8	10239183	AMP
adenosine-2',3'-cyclic monophosphate	1484		MET0100	2024	C02353	330.06	37467	LC/MS Pos	72	37063-35-7	1947
alanine	1147.6		MET0101	5950	C00041	115.9	1126	GC/MS	811	56-41-7	5735	L-ALPHA-ALANINE
alanylisoleucine	2011		MET0102	417358;5246008		203.139	37118	LC/MS Pos	100001891		369449
alanylleucine	2150		MET0103	259583		203.139	37093	LC/MS Pos	100001890	1638-60-4	227831
alanylphenylalanine	2422		MET0104	2080		237.123	38679	LC/MS Pos	100002700	3061-90-3	1996
alanyltryptophan	2630		MET0105	1550278;85362		276.134	42073	LC/MS Pos	100003517	16305-75-2	76986
alpha-hydroxyisocaproate	1854		MET0106	83697	C03264	131.071	22132	LC/MS Neg	100000706	10303-64-7	75520
alpha-hydroxyisovalerate	1142		MET0107	99823		117.056	33937	LC/MS Neg	100001300	600-37-3	90190
alpha-tocopherol	2305.4		MET0108	14985	C02477	502.5	1561	GC/MS	1105	59-02-9;10191-41-0	14265	ALPHA-TOCOPHEROL
apigenin	3880		MET0109	5280443	C01477	269.046	21189	LC/MS Neg	100000935	520-36-5	4444100	CPD-431
apigenin-7-o-glucoside	3841		MET0110	5280704	C04608	433.113	37127	LC/MS Pos	100001903	578-74-5	4444290	APIGENIN-7-O-BETA-D-GLUCOSIDE
arabinose	1631.6		MET0111	66308	C00216	217	575	GC/MS	828	28697-53-2	59687	D-ARABINOSE
arabitol	1687.5		MET0112	94154	C01904	307.1	38075	GC/MS	100000012	7643-75-6	84971
arabonate	1736		MET0113	122045	C00878	292.1	37516	GC/MS	100001937	7643-75-7
arginine	650		MET0114	232	C00062	175.119	1638	LC/MS Pos	231	1119-34-2	227	ARG
ascorbate (Vitamin C)	1850.1		MET0115		C00072	332.1	1640	GC/MS	233	134-03-2	10189562	ASCORBATE
asparagine	1651.2		MET0116	6267	C00152	231	11398	GC/MS	917	70-47-3	6031	ASN
asparagylisoleucine	2070		MET0117			246.145	42976	LC/MS Pos	100003155		15949180
asparagylleucine	2170		MET0118			246.145	42980	LC/MS Pos	100003156		16568263
asparagylvaline	1517.3		MET0119			232.129	42028	LC/MS Pos	100003569	145314-87-0	16568270
aspartate	675		MET0120	5960	C00049	134.045	443	LC/MS Pos	234	56-84-8	5745	L-ASPARTATE
beta-alanine	1451.8		MET0121	239	C00099	174	55	GC/MS	244	56-41-7;107-95-9	234	B-ALANINE
beta-hydroxyisovalerate	1043		MET0122	69362		117.056	12129	LC/MS Neg	1442	625-08-1	62571
beta-hydroxyisovaleroylcarnitine	1683		MET0123			262.165	35433	LC/MS Pos	100001594	99159-87-2	21403176
beta-hydroxypyruvate	1425.1		MET0124	964	C00168	221	15686	GC/MS	100000055	1113-60-6;3369-79-7	939	OH-PYR
beta-sitosterol	2380.8		MET0125	222284	C01753	357.4	27414	GC/MS	100001033	83-46-5	192962	CPD-4143
betaine	721		MET0126	247	C00719	118.086	3141	LC/MS Pos	799	107-43-7	24219951173	BETAINE
campesterol	2353		MET0127	173183	C01789	343.4	39511	GC/MS	100001269	474-62-4	151215	CPD-707
caproate (6:0)	2766		MET0128	8892	C01585	115.076	32489	LC/MS Neg	926	142-62-1
caprylate (8:0)	4367		MET0129	379	C06423	143.108	32492	LC/MS Neg	932	124-07-2		CPD-195
choline	674		MET0130	305	C00114	104.107	15506	LC/MS Pos	1256	67-48-1	149278	CHOLINE
choline phosphate	695		MET0131	1014	C00588	184.073	34396	LC/MS Pos	267	72556-74-2	119298	PHOSPHORYL-CHOLINE
chrysoeriol	3935.2		MET0132	5280666	C04293	299.056	40474	LC/MS Neg	100002959	491-71-4	4444263	574-TRIHYDROXY-3-METHOXYFLAVONE
cinnamate	2888		MET0133	444539	C00423	147.045	12115	LC/MS Neg	1259	140-10-3	392447	CPD-674
citramalate	1490.7		MET0134	1081	C00815	247	22158	GC/MS	100000998	10/8/6236	1051
citrate	591		MET0135	311	C00158	191.02	1564	LC/MS Neg	1124	77-92-9	305	CIT
citrulline	715		MET0136	9750	C00327	176.103	2132	LC/MS Pos	391	372-75-8	810	L-CITRULLINE
coniferyl aldehyde	3587		MET0137	5280536	C02666	179.07	36745	LC/MS Pos	100001684	458-36-6		CONIFERYL-ALDEHYDE
cyano-alanine	1402		MET0138	13538	C02512	140.9	35660	GC/MS	100001645	6232-19-5	12950	CPD-603
cytidine	1065		MET0139	6175	C00475	244.093	514	LC/MS Pos	827	65-46-3	5940	CYTIDINE
cytosine-2',3'-cyclic monophosphate	957		MET0140	417654	C02354	304.034	37465	LC/MS Neg	73	15718-51-1
digalacturonic acid	2220.9		MET0141	6857565	C02273	375.2	21046	GC/MS	100000934	5894-59-7
dihomo-linoleate (20:2n6)	5722		MET0142	6439848	C16525	307.264	17805	LC/MS Neg	1231	2091-39-6	4944228
dihomo-linolenate (20:3n3 or n6)	5600		MET0143	5280581	C03242	305.249	35718	LC/MS Neg	100001739	17046-59-2	4471954	CPD-8120
dihydroferulic acid	1929		MET0144	14340		195.066	40481	LC/MS Neg	100003432	1135-23-5	13701
dihydroquercetin	2210		MET0145	471	C12316	303.051	38179	LC/MS Neg	100002229	480-18-2		CPD-474
dimethylarginine (SDMA + ADMA)	812		MET0146	123831	C03626	203.15	36808	LC/MS Pos	100001810	102783-24-4	110375
docosadienoate (22:2n6)	6017		MET0147	5282807	C16533	335.296	32415	LC/MS Neg	100001182	7370-49-2 ;
eicosenoate (20:1n9 or 11)	5955		MET0148	5282768		309.28	33587	LC/MS Neg	100001335		4445895
epicatechin	2860		MET0149	72276	C09727	291.086	17774	LC/MS Pos	2070	490-46-0	8711	CPD-7630
erythritol	1517.5		MET0150	222285	C00503	217	20699	GC/MS	100000846	149-32-6	13835932	2-C-METHYL-D-ERYTHRITOL-4-PHOSPHATE
erythronate*	1546.9		MET0151	2781043		292.1	33477	GC/MS	100001320	88759-55-1	2061231
erythronic gamma-lactone	1450		MET0152	5325915		247.1	21038	GC/MS	100000922	15667-21-7;156678-21-7	4483398
erythrose	1431.1		MET0153	94176	C01796	217.1	27753	GC/MS	100001042	583-50-6	84990
erythrulose	1496		MET0154	5460032	C02045	205.1	37427	GC/MS	100001986	533-50-6	4573719
ethanolamine	1304		MET0155	700	C00189	174.1	1497	GC/MS	420	141-43-5	13835336	ETHANOL-AMINE
ethyl linoleate	1963		MET0156	5282184	D01590	262.29	36800	GC/MS	100001703	544-35-4
ferulate	1810		MET0157	445858	C01494	193.051	35630	LC/MS Neg	100001542	537-98-4	393368	FERULIC-ACID
fructose	1831		MET0158	5984	C00095	305.1	34280	GC/MS	878	57-48-7	5764	Fructose
fructose 1-phosphate	1983.1		MET0159	65246	C01094	445.2	15909	GC/MS	100000253	53823-70-4	58741	FRU1P
fructose-6-phosphate	1994.9		MET0160	69507	C05345	315.1	12021	GC/MS	1232	103213-47-4	19969987	FRUCTOSE-6P
fucose	1682.2		MET0161	19466	C01018	204	15821	GC/MS	918	2438-80-4	2299091	D-FUCOSE
fumarate	1382.1		MET0162		C00122	245	1643	GC/MS	330	100-17-8	10197150	FUM
galactinol	2226.1		MET0163	439451	C01235	433.3	21034	GC/MS	100000908	16908-86-4	21403078	CPD-458
gamma-aminobutyrate (GABA)	682		MET0164	119	C00334	104.071	1416	LC/MS Pos	141	56-12-2	116	4-AMINO-BUTYRATE
gamma-glutamyl-2-aminobutyrate	1589		MET0165			233.113	37092	LC/MS Pos	100001502		21403151
gamma-glutamylalanine	1108		MET0166	440103		219.098	37063	LC/MS Pos	100001843	5875-41-2	389104
gamma-glutamylglutamine	806		MET0167	150914	C05283	276.119	2730	LC/MS Pos	1140	10148-81-9	133013
gamma-glutamylisoleucine*	2644		MET0168	14253342		261.144	34456	LC/MS Pos	100001485		21403145
gamma-glutamylleucine	2744		MET0169	151023		261.144	18369	LC/MS Pos	1268	2566-39-4	133115
gamma-glutamylphenylalanine	2846		MET0170	111299		295.129	33422	LC/MS Pos	100000491	7432-24-8	99868
gamma-glutamyltryptophan	3033		MET0171	3989307		334.14	33947	LC/MS Pos	100001295	66471-20-3	2302065
gamma-glutamyltyrosine	2073		MET0172	94340		311.124	2734	LC/MS Pos	1102	7432-23-7	85142
gamma-glutamylvaline	2040		MET0173	7015683		247.129	32393	LC/MS Pos	100001126	2746-34-1
gamma-tocopherol	2264		MET0174	14986	C02483	223.1	42315	GC/MS	100001308	54-28-4	14266	GAMA-TOCOPHEROL
gluconate	1879.4		MET0175	10690	C00257	333	587	GC/MS	338	527-07-1	10240	GLUCONATE
glucono-1,5-lactone	1838		MET0176	7027	C00198	275.1	32355	GC/MS	100000945	90-80-2		GLC-D-LACTONE
glucosaminate	1900		MET0177	73563	C03752	291.1	27681	GC/MS	100001009	3646-68-2	66245
glucosamine	1851		MET0178	441477	C00329	203	18814	GC/MS	289	66-84-2	390201	GLUCOSAMINE
glucose	1780.9		MET0179	79025	C00031	217	31263	GC/MS	572	50-99-7	71358	CPD-3607
glucose-6-phosphate (G6P)	2042.7		MET0180	5958	C00668	387.2	31260	GC/MS	291	103192-55-8	19952394	ALPHA-GLC-6-P
glutamate	700		MET0181	611	C00025	148.06	57	LC/MS Pos	561	56-86-0	591	GLT
glutamine	684		MET0182	5961	C00064	147.076	53	LC/MS Pos	563	56-85-9	5746	GLN
glutamine-isoleucine	2070.6		MET0183			260.16	42988	LC/MS Pos	100003159		16568302
glutamine-leucine	2180		MET0184			260.16	42994	LC/MS Pos	100003160		16568303
glutathione, oxidized (GSSG)	1535		MET0185	65359	C00127	307.083	38783	LC/MS Pos	448	103239-24-3	58835	GLUTATHIONE
glutathione, reduced (GSH)	1274		MET0186	124886	C00051	308.091	2127	LC/MS Pos	496	70-18-8	111188	GLUTATHIONE
glycerate	1360.7		MET0187	752	C00258	189	1572	GC/MS	1052	600-19-1	732	GLYCERATE
glycerol	1311		MET0188	753	C00116	205	15122	GC/MS	1254	56-81-5	733	GLYCEROL
glycerophosphorylcholine (GPC)	694		MET0189	71920	C00670	258.11	15990	LC/MS Pos	100000269	28319-77-9	571409	SN-3-GLYCEROPHOSPHOCHOLINE
glycine	1166		MET0190	750	C00037	101.9	11777	GC/MS	340	56-40-6	730	GLY
glycolate (hydroxyacetate)	1119		MET0191	757	C00160	177	15737	GC/MS	203	79-14-1	737	GLYCOLLATE
glycylleucine	2236		MET0192	92843	C02155	189.123	34398	LC/MS Pos	100001258	869-19-2	83812
glycylphenylalanine	2377		MET0193	92953		223.108	33954	LC/MS Pos	100001268	3/7/3321	83909
glycylproline	1115		MET0194	3013625		173.092	22171	LC/MS Pos	100000976	704-15-4	2282246
glycylvaline	1572		MET0195	97417		175.108	18357	LC/MS Pos	100000487	1963-21-9	2006926
guanine	1022		MET0196	764	C00242	152.057	32352	LC/MS Pos	172	73-40-5	744	GUANINE
guanosine	1676		MET0197	6802	C00387	284.099	1573	LC/MS Pos	1099	118-00-3	6544	GUANOSINE
guanosine-2',3'-cyclic monophosphate	1620		MET0198	92823	C06194	346.055	37139	LC/MS Pos	74	15718-49-7	369712
heptanoate (7:0)	3695		MET0199	8094	C17714	129.092	1644	LC/MS Neg	925	111-14-8
hippurate	2136		MET0200	464	C01586	178.051	15753	LC/MS Neg	100000014	495-69-2
histidine	757		MET0201	6274	C00135	154.062	59	LC/MS Neg	355	5934-29-2	752	HIS
histidylisoleucine	1414.9		MET0202	4060215		269.161	43138	LC/MS Pos	100003161	510-791-9560	3275731
histidylleucine	1482		MET0203	189008;6992010		269.161	40061	LC/MS Pos	100003162	7763-65-7	164234
histidylphenylalanine	1730		MET0204	4466133		303.145	42084	LC/MS Pos	100003547	16874-81-0	3664633
histidylvaline	849		MET0205			255.145	42069	LC/MS Pos	100003544	76019-15-3	16568319
homoserine	1471		MET0206	12647	C00263	218.1	23642	GC/MS	100000458	672-15-1	12126	HOMO-SER
hypoxanthine	1313		MET0207	790	C00262	135.031	3127	LC/MS Neg	171	68-94-0	768	HYPOXANTHINE
inosine	1600		MET0208	6021	C00294	267.073	1123	LC/MS Neg	361	58-63-9	21241953	INOSINE
inositol 1-phosphate (I1P)	2057.8		MET0209	440194	C04006	318.1	1481	GC/MS	370	106032-59-1	17215924	1-L-MYO-INOSITOL-1-P
inositol 2-phosphate (I2P)	2072.9		MET0210		C01177	318.1	27725	GC/MS	100001004		10465036	CPD-6746
Isobar: fructose 1,6-diphosphate, glucose 1,6-diphosphate, myo-inositol 1,4 or 1,3-diphosphate	572		MET0211			338.989	36984	LC/MS Neg	100002180			FRUCTOSE-16-DIPHOSPHATE
Isobar: sorbitol, mannitol	709		MET0212	5780	C01507	183.086	33004	LC/MS Pos	100001740		440	SORBITOL
isoferulate	3576		MET0213	736186	C10470	195.065	37450	LC/MS Pos	100002058	537-73-5	643318
isoleucine	1614		MET0214	6306	C00407	132.102	1125	LC/MS Pos	376	73-32-5	769	ILE
isoleucylalanine	1686		MET0215	5246009;5246010		203.139	40046	LC/MS Pos	100003163	24787-73-3	4414311
isoleucylasparagine	1340		MET0216	4414300		246.145	40015	LC/MS Pos	100003165	59652-59-4	3614921
isoleucylaspartate	1552		MET0217			247.129	42982	LC/MS Pos	100003166	510-791-9560	14327506
isoleucylglutamate	1650		MET0218			261.144	40057	LC/MS Pos	100003168	42516-53-0	16568323
isoleucylglutamine	1530		MET0219			260.16	40019	LC/MS Pos	100003167		16044755
isoleucylglycine	1732		MET0220	342532		189.123	40008	LC/MS Pos	100003169	868-28-0	303621
isoleucylisoleucine	2678		MET0221			245.186	36761	LC/MS Pos	100001707	42537-99-5
isoleucylleucine	2856		MET0222	11644431		245.186	36760	LC/MS Pos	100001708	26462-22-6	9819170
isoleucylphenylalanine	3155		MET0223	435728		279.17	40067	LC/MS Pos	100003173	22951-98-0	385352
isoleucylserine	1472.5		MET0224			219.134	40012	LC/MS Pos	100003174	6403-14-1	15948496
isoleucylthreonine	1555.1		MET0225			233.15	42968	LC/MS Pos	100003175		16568328
isoleucyltyrosine	2300		MET0226	342468		295.165	40073	LC/MS Pos	100003177	38579-21-4	303558
isoleucylvaline	2202		MET0227	5246011;435949		231.17	40049	LC/MS Pos	100003178	41017-96-3	385545
isomaltose	2221.8		MET0228	439193	C00252	204.1	39777	GC/MS	100002764	499-40-1	388333
isopentenyl adenosine	3985		MET0229	266767	C16427	336.167	40466	LC/MS Pos	100003368	7724-76-7		CPD-4207
isovalerate	1623		MET0230	10430	C08262	101.061	34732	LC/MS Neg	100000708	503-74-2	10001
isovitexin	3551		MET0231	162350	C01714	433.113	37159	LC/MS Pos	100001910	29702-25-8;38953-85-4	142556	ISOVITEXIN
kaempferol 3-O-beta-glucoside	3085		MET0232			447.093	38145	LC/MS Neg	100002271	480-10-4	21522615
kynurenate	2825		MET0233	3845	C01717	190.05	1417	LC/MS Pos	98	492-27-3	3712
kynurenine	1902		MET0234	161166	C00328	209.092	15140	LC/MS Pos	100000265	2922-83-0	141580
lactate	1102.8		MET0235	612	C00186	116.9	527	GC/MS	482	79-33-4	592	L-LACTATE
leu-leu-leu	3795		MET0236	259327		358.27	40672	LC/MS Pos	100003711	10329-75-6	227631
leucine	1674		MET0237	6106	C00123	132.102	60	LC/MS Pos	397	61-90-5	5880	LEU
leucylalanine	1760		MET0238	259321		203.139	40010	LC/MS Pos	100003179	7298-84-2	227625
leucylasparagine	1418		MET0239	4128305		246.145	40052	LC/MS Pos	100003181	14608-81-2	3341296
leucylglutamate	1716		MET0240	5259589;5259590		261.144	40021	LC/MS Pos	100003184		4424891
leucylglycine	1800		MET0241	79070		189.123	40045	LC/MS Pos	100003185	686-50-0	71402
leucylleucine	3012		MET0242	76807	C11332	245.186	36756	LC/MS Pos	100001710	3303-31-9	69263	L-LEUCYL-L-LEUCINE
leucylmethionine	2504		MET0243	118276		263.142	40022	LC/MS Pos	100003188	36077-39-1	105706
leucylphenylalanine	3308		MET0244	259325		279.17	40026	LC/MS Pos	100003189	5/6/3063	227629
leucylproline	2395		MET0245	80817		229.155	35663	LC/MS Pos	100001574	87178-63-0	21403172
leucylserine	1519.7		MET0246	3621685		219.134	40048	LC/MS Pos	100003190	12/7/6209	2856650
leucylthreonine	1621.9		MET0247			233.15	42969	LC/MS Pos	100003191		16568334
leucyltryptophan	3216		MET0248	329275		318.181	40034	LC/MS Pos	100003192	5156-22-9	291664
leucyltyrosine	2413		MET0249	273262		295.165	40030	LC/MS Pos	100003193	968-21-8	240420
linoleate (18:2n6)	5533		MET0250	5280450	C01595	279.233	1105	LC/MS Neg	180	60-33-3	4444105	LINOLEIC_ACID
linolenate [alpha or gamma; (18:3n3 or 6)]	5450		MET0251	5280934	C06427	277.217	34035	LC/MS Neg	100001337		4444437
loganate	2641.7		MET0252	89640	C01512	394.171	40415	LC/MS Pos	100003332	22255-40-9	80905	LOGANATE
luteolin	3545		MET0253	5280445	C01514	285.04	37115	LC/MS Neg	100001913	491-70-3	4444102	5734-TETRAHYDROXYFLAVONE
luteolin-7-O-glucoside	3590		MET0254	5280637	C03951	449.108	37130	LC/MS Pos	100001914	11/5/5373	4444241	LUTEOLIN-7-O-BETA-D-GLUCOSIDE
lysine	603		MET0255	5962	C00047	147.113	1301	LC/MS Pos	407	56-87-1	5747	LYS
lyxose	1603.5		MET0256	11143-34-7	65550	204.1	15787	GC/MS	912	58-86-6		C00476
malate	1502		MET0257	525	C00149	233	1303	GC/MS	409	6915-15-7	510	MAL
maltulose	2157		MET0258	44630390	C19633	361.19	36820	GC/MS	100001691	17606-72-3
mannitol	1839		MET0259	6251	C00392	319.1	15335	GC/MS	100000277	69-65-8		MANNITOL
margarate (17:0)	5733		MET0260	10465		269.249	1121	LC/MS Neg	891	506-12-7	10033
melezitose	2403		MET0261	92817	C08243	361.1	35856	GC/MS	927	10030-67-8
methyl-beta-glucopyranoside	1083		MET0262	2108		193.072	40480	LC/MS Neg	100003693	709-50-2	2024
methylphosphate	1221		MET0263	13130		240.9	37070	GC/MS	100001805	7023-27-0
mevalonolactone	1784		MET0264	10428		131.07	22006	LC/MS Pos	100000772	674-26-0
myo-inositol	1924.9		MET0265	892	C00137	217	19934	GC/MS	363	87-89-8	10239179	MYO-INOSITOL
N-acetyl-1-methylhistidine*	1019		MET0266			212.103	43255	LC/MS Pos	100004299
N-acetyl-3-methylhistidine*	935		MET0267			212.103	43256	LC/MS Pos	100002204	37841-04-6	19993498
N-acetylalanine	1603		MET0268	88064	C02847	132.066	1585	LC/MS Pos	1110	97-69-8	79449
N-acetylarginine	1087		MET0269	67427	C02562	217.13	33953	LC/MS Pos	100001266	155-84-0	60752
N-acetylasparagine	974		MET0270	99715		175.071	33942	LC/MS Pos	100001257	4033-40-3	90090
N-acetylglutamate	1492		MET0271	70914	C00624	190.071	15720	LC/MS Pos	100000282	8/3/5817	1266066	ACETYL-GLU
N-acetylglutamine	1204		MET0272	182230	C02716	189.087	33943	LC/MS Pos	100001253	2490-97-3	158492
N-acetylhistidine	843		MET0273	75619	C02997	198.087	33946	LC/MS Pos	100001293	39145-52-3	68142
N-acetylisoleucine	3370		MET0274	2802421		174.112	33967	LC/MS Pos	100001276	3077-46-1	2081100
N-acetylleucine	3444		MET0275	70912	C02710	174.112	1587	LC/MS Pos	1082	1188-21-2	64075
N-acetylmethionine	1805		MET0276	448580	C02712	190.054	1589	LC/MS Neg	1083	65-82-7	395338
N-acetylmethionine sulfoxide	926		MET0277	193368		206.049	45428	LC/MS Neg	100005463		167798
N-acetylphenylalanine	2590		MET0278	74839	C03519	206.082	33950	LC/MS Neg	100001256	2018-61-3	67404
N-acetylproline	2184		MET0279	322640		158.081	34387	LC/MS Pos	100001334	1074-79-9	285677
N-acetylputrescine	895		MET0280	122356	C02714	131.118	37496	LC/MS Pos	192	18233-70-0	109095
N-acetylserine	1012		MET0281	65249		148.06	37076	LC/MS Pos	100001851	97-14-3	58744	ACETYLSERINE
N-acetylserotonin	2619		MET0282	903	C00978	219.113	1500	LC/MS Pos	193	1210-83-9	879
N-acetyltaurine	794.2		MET0283	159864		166.018	45416	LC/MS Neg	100005466		140553
N-acetylthreonine	846		MET0284	152204	C01118	160.062	33939	LC/MS Neg	100001274	17093-74-2	3841173
N-acetyltryptophan	3553		MET0285	700653	C03137	247.108	33959	LC/MS Pos	100001254	1218-34-4	610602
N-acetyltyrosine	1677		MET0286	68310		222.077	32390	LC/MS Neg	100001104	537-55-3	61606
N-acetylvaline	2654		MET0287	66789		160.097	1591	LC/MS Pos	1084	96-81-1	60154
N-carbamoylaspartate	951		MET0288	93072	C00438	177.051	1594	LC/MS Pos	1108	923-37-5	4573859	CARBAMYUL-L-ASPARTATE
N-methyl proline	833		MET0289	557		130.086	37431	LC/MS Pos	100001956	475-11-6	541
N1-methyladenosine	1356		MET0290	27476	C02494	282.12	15650	LC/MS Pos	1242	15763-06-1	4573813
N1-methylguanosine	1850		MET0291	96373		298.115	31609	LC/MS Pos	100001122	2140-65-0	86996
N2-methylguanosine	1950		MET0292	3035422		298.115	35133	LC/MS Pos	100001467	2140-77-4	2299669
N2,N2-dimethylguanosine	2157		MET0293	92919		312.13	35137	LC/MS Pos	100001412	2140-67-2	83878
N6-acetyllysine	1134		MET0294	92832	C02727	189.123	36752	LC/MS Pos	100001734	692-04-6	83801
N6-carbamoylthreonyladenosine	2656		MET0295			413.142	35157	LC/MS Pos	100001415	24719-82-2	141829
N6-methyladenosine	1985		MET0296	102175		282.12	37114	LC/MS Pos	213	1867-73-8	92307
N6,N6-dimethyladenosine	2525		MET0297	348206		296.135	42081	LC/MS Pos	100003867	2620-62-4	309033
naringenin	4373		MET0298	932	C00509	273.076	21182	LC/MS Pos	100000920	67604-48-2	907	NARINGENIN-CMPD
naringenin-7-O-glucoside	3665		MET0299	92794	C09099	435.129	37471	LC/MS Pos	100002143	529-55-5		NARINGENIN-7-O-BETA-D-GLUCOSIDE
nicotinamide	1267		MET0300	936	C00153	123.055	594	LC/MS Pos	432	98-92-0	911	NIACINAMIDE
nicotinamide adenine dinucleotide (NAD+)	1370		MET0301	5893	C00003	664.116	5278	LC/MS Pos	1310	53-84-9	5681	NAD
nicotinamide ribonucleotide (NMN)	886		MET0302	14180	C00455	335.064	22152	LC/MS Pos	1312	1094-61-7	13553	NICOTINAMIDE_NUCLEOTIDE
nicotinamide riboside*	955		MET0303	439924	C03150	255.098	33013	LC/MS Pos	100001310	1341-23-7		NICOTINAMIDE_RIBOSE
nicotinate	1241		MET0304	938	C00253	124.039	1504	LC/MS Pos	567	59-67-6	913	NIACINE
nicotinate ribonucleoside*	1105		MET0305	161234	C05841	256.082	33471	LC/MS Pos	100001316	2625-49-2	141635	NICOTINAMIDE_RIBOSE
norophthalmate*	989		MET0306	5489007		276.119	39251	LC/MS Pos	100002287	1116-21-8	4590046
oleate (18:1n9)	5660		MET0307	445639	C00712	281.249	1359	LC/MS Neg	442	112-80-1	393217	OLEATE-CPD
oleic ethanolamide	6553		MET0308	5283454		324.291	38102	LC/MS Neg	1137	11-58-0;111-58-0	4446574
ophthalmate	1457		MET0309	7018721		290.135	34592	LC/MS Pos	100001311	495-27-2	7993181
orotate	768		MET0310	967	C00295	155.01	1505	LC/MS Neg	445	50887-69-9	942	OROTATE
palatinitol	2233		MET0311	3034828		204	37469	GC/MS	100001818	64519-82-0	2299218
palmitate (16:0)	5619		MET0312	985	C00249	255.233	1336	LC/MS Neg	424	57-10-3	960	PALMITATE
palmitoleate (16:1n7)	5477		MET0313	445638	C08362	253.217	33447	LC/MS Neg	452	373-49-9	393216	CPD-9245
palmitoyl ethanolamide	6416		MET0314	4671	C16512	298.275	38165	LC/MS Neg	1489	544-31-0	4509
pantothenate	2218		MET0315	6613	C00864	220.118	1508	LC/MS Pos	1024	137-08-6	6361	PANTOTHENATE
phenethylamine (isobar with 1-phenylethanamine)	2114.7		MET0316	7408	C02455	122.096	38763	LC/MS Pos	100002982			PHENYLETHYLAMINE
phenylalanine	2056		MET0317	6140	C00079	166.086	64	LC/MS Pos	460	63-91-2	5910	PHE
phenylalanylalanine	2047.6		MET0318	6993123;5488196		237.123	41374	LC/MS Pos	100003589	3918-87-4	4589716
phenylalanylarginine	1553		MET0319	10268029		322.187	41487	LC/MS Pos	100003597	1238-09-1	8443508
phenylalanylaspartate	1901		MET0320	335051		281.113	41419	LC/MS Pos	100003595	22828-05-3	296912
phenylalanylglutamate	2005		MET0321	4422358		295.129	41432	LC/MS Pos	100003596	3617-45-6	3622675
phenylalanylglycine	2120.1		MET0322	98207		223.108	41370	LC/MS Pos	100003588	721-90-4	88678
phenylalanylhistidine	1475.9		MET0323			303.145	44881	LC/MS Pos	100004579		14892541
phenylalanylisoleucine	3050		MET0324			279.17	40069	LC/MS Pos	100003199	22951-94-6	16568357
phenylalanylleucine	3252		MET0325	4078229		279.17	40192	LC/MS Pos	100003200	3303-55-7	3293068
phenylalanylphenylalanine	3317		MET0326	6993090;6993089		313.155	38150	LC/MS Pos	100002293	2577-40-4	5361193
phenylalanylserine	1808		MET0327	9859812		253.118	40016	LC/MS Pos	100003252	16053-39-7	8035511
phenylalanylvaline	2570		MET0328	4096934		265.155	41393	LC/MS Pos	100003590	3918-90-9	3311095
phenyllactate (PLA)	2237		MET0329	3848	C05607	165.056	22130	LC/MS Neg	100000774	828-01-3	3715
pheophorbide A	6053		MET0330	5323510	C18021	593.276	35879	LC/MS Pos	100001689	15664-29-6		CPD-7061
phosphate	1307.7		MET0331	1061	C00009	298.9	11438	GC/MS	461	7664-38-2	1032	Pi
phosphoethanolamine	644		MET0332	1015	C00346	140.012	1600	LC/MS Neg	1026	1071-23-4	990	PHOSPHORYL-ETHANOLAMINE
phytosphingosine	5189		MET0333	122121	C12144	318.3	1510	LC/MS Pos	469	554-62-1	21238683	PHYTOSPINGOSINE
pinoresinol	4167		MET0334	73399		357.134	42963	LC/MS Neg	100003495	487-36-5	66116
pipecolate	1120		MET0335	849	C00408	130.086	1444	LC/MS Pos	1025	4043-87-2	826
procyanidin B1	2163		MET0336	146798	C10238	579.15	34154	LC/MS Pos	100001357	20315-25-7	129476
procyanidin B2	2525		MET0337	122738	C17639	579.15	34155	LC/MS Pos	100001351	29106-49-8	109417
proline	796		MET0338	145742	C00148	116.071	1898	LC/MS Pos	480	147-85-3	128566	PRO
pseudouridine	1104		MET0339		C02067	243.062	33442	LC/MS Neg	821	1445-07-4	21403010
putrescine	1705.8		MET0340	1045	C00134	174	1408	GC/MS	49	110-60-1	13837702	PUTRESCINE
pyridoxal	1210		MET0341	1050	C00250	168.066	1651	LC/MS Pos	491	65-22-5	1021	PYRIDOXAL
pyridoxate	2210		MET0342	6723	C00847	182.046	31555	LC/MS Neg	100001121	82-82-6	6467
pyridoxine (Vitamin B6)	1386		MET0343	1054	C00314	170.081	608	LC/MS Pos	936	58-56-0	1025	PYRIDOXINE
pyroglutamine*	764		MET0344	134508		129.066	32672	LC/MS Pos	100001540	2353-44-8	118562
pyroglutamylvaline	1755		MET0345	152416		227.104	32394	LC/MS Neg	100001132	21282-10-0	134331
pyromucic acid	1181.2		MET0346	6919	C01546	125	43338	GC/MS	100004211	88-14-2	10251740	2-furoate
pyruvate	1130.6		MET0347	1060	C00022	217	599	GC/MS	823	127-17-3	96901	PYRUVATE
quercetin-3-o-glucoside	3649		MET0348	5280804	C05623	465.103	37131	LC/MS Pos	100001920	21637-25-2		CPD1F-437
resveratrol	3818		MET0349	445154	C03582	227.071	17746	LC/MS Neg	2069	501-36-0		CPD-83
ribitol	1692.4		MET0350	6912	C00474	217	15772	GC/MS	100000406	488-81-3	10254628
riboflavin (Vitamin B2)	3111		MET0351	493570	C00255	377.146	1827	LC/MS Pos	500	83-88-5	431981	RIBOFLAVIN
ribonate	1663.1		MET0352	5460677		246.1	38818	GC/MS	100001007	8/3/5336	4574162
ribose	1639.2		MET0353	5779	C00121	204	12080	GC/MS	914	50-69-1	4470639	RIBOSE
ribulose	1662		MET0354	151261	C00309	306.1	35855	GC/MS	100000147	488-84-6	71354	Ribuloses
rutin	3630		MET0355	5280805	C05625	611.161	18382	LC/MS Pos	2071	207671-50-9	4444362	RUTIN
S-methylcysteine	1447.8		MET0356	24417		162.1	40262	GC/MS	100002749	1187-84-4	22826	S-METHYL-L-CYSTEINE
S-methylglutathione	1610		MET0357	3605667	C11347	322.107	33944	LC/MS Pos	100001259	2922-56-7	2841309
secoisolariciresinol	3987		MET0358	65373	C18167	361.166	38105	LC/MS Neg	100002144	29388-59-8	58845	CPD-8910
serine	1389.1		MET0359	5951	C00065	204	1648	GC/MS	503	56-45-1	5736	SER
serotonin (5HT)	1660		MET0360	5202	C00780	177.102	2342	LC/MS Pos	504	153-98-0	5013	SEROTONIN
serylisoleucine*	2021		MET0361			219.134	40193	LC/MS Pos	100003201	510-791-9560	16568376
serylleucine	2106		MET0362			219.134	40066	LC/MS Pos	100003202	6665-16-3	10438627
serylphenyalanine	2348		MET0363			253.118	40054	LC/MS Pos	100003253		14732161
seryltyrosine	1714		MET0364	4575735		269.113	42077	LC/MS Pos	100003525	21435-27-8	3768506
serylvaline	1501		MET0365			205.118	42058	LC/MS Pos	100003522	51782-06-0	16568384
sinapate	1986		MET0366	637775	C00482	223.061	21150	LC/MS Neg	100000869	530-59-6	553361	SINAPATE
sinapoyl aldehyde	3564		MET0367	5280802	C05610	209.081	36773	LC/MS Pos	100001685	4206-58-0	4444359	SINAPALDEHYDE
sinapyl alcohol	1923		MET0368	5280507	C02325	354.1	34694	GC/MS	100001523	537-33-7	4444145	SINAPYL-ALCOHOL
sorbitol	1843		MET0369	107428	C00794	319.1	15053	GC/MS	506	6706-59-8		SORBITOL
sphinganine	5175		MET0370	3126	C00836	302.305	17769	LC/MS Pos	313	3102-56-5	3014	DIHYDRO-SPHINGOSINE
sphingosine	5197		MET0371	5353955	C00319	300.29	17747	LC/MS Pos	297	123-78-4	4510275	SPHINGOSINE
stearate (18:0)	5886		MET0372	5281	C01530	283.264	1358	LC/MS Neg	439	57-11-4	5091	STEARIC_ACID
stearoyl ethanolamide	5968.9		MET0373	27902		328.321	38625	LC/MS Pos	100002254	111-57-9	25958
succinate	1348		MET0374	1110	C00042	247	1437	GC/MS	252	110-15-6	1078	SUC
sucrose	2136.1		MET0375	5988	C00089	361.1	1519	GC/MS	935	57-50-1	5768	SUCROSE
syringaldehyde	3246		MET0376	8655		183.065	37449	LC/MS Pos	100002050	134-96-3	8333
syringic acid	1416		MET0377	10742	C10833	197.046	37091	LC/MS Neg	100001919	530-57-4	10289
threitol	1513		MET0378	169019	C16884	217.1	35854	GC/MS	100001419	2418-52-2	147828	CPD-6995
threonate	1560.7		MET0379	151152	C01620	292.1	27738	GC/MS	100001022	70753-61-6	133224	L-THREONATE
threonine	713		MET0380	6288	C00188	120.066	1284	LC/MS Pos	564	72-19-5	6051	THR
threonylisoleucine	2135		MET0381			233.15	42972	LC/MS Pos	100003203		16568391
threonylleucine	2204		MET0382	4420322		233.15	40051	LC/MS Pos	100003204	50299-12-2	3620711
threonylphenylalanine	2500		MET0383	4099799;4099798		267.134	31530	LC/MS Pos	100001125	16875-27-7	3313819
threonylvaline	1574.5		MET0384	416721;4278432		219.134	42011	LC/MS Pos	100003534	99032-17-4	368896
thymine	1429.1		MET0385	1135	C00178	255	604	GC/MS	882	65-71-4	1103	THYMINE
tigloylglycine	2523		MET0386	6441567		158.081	1598	LC/MS Pos	1161	35842-45-6	4945715
trans-4-hydroxyproline	705		MET0387	5810	C01157	132.066	32306	LC/MS Pos	1001	51-35-4	5605	Protein-hydroxyprolines
trihydroxybutane	1329.5		MET0388	20497		117	38636	GC/MS	100002193	4435-50-1	19304
trizma acetate	1525		MET0389	6503	C07182	306.2	20710	GC/MS	100000856	6850-28-8	73346	TRIS
tryptamine	2323		MET0390	1150	C00398	161.107	6104	LC/MS Pos	1095	61-54-1	1118	TRYPTAMINE
tryptophan	2445		MET0391	6305	C00078	205.097	54	LC/MS Pos	565	73-22-3	6066	TRP
tryptophylleucine	3369		MET0392	323786		318.181	40080	LC/MS Pos	100003206	13123-35-8	286756
tyramine	1503		MET0393	5610	C00483	138.091	1603	LC/MS Pos	1133	60-19-5	5408	TYRAMINE
tyrosine	1516		MET0394	6057	C00082	182.081	1299	LC/MS Pos	815	60-18-4	5833	TYR
tyrosylisoleucine	2518		MET0395			295.165	40075	LC/MS Pos	100003207	40829-32-1	14526371
tyrosylleucine	2656		MET0396	87071;7009561		295.165	40031	LC/MS Pos	100003208	17355-10-1	78540
tyrosylphenylalanine	2890		MET0397	3421919		329.15	41492	LC/MS Pos	100003601	17355-11-2	2665517
tyrosylvaline	2041		MET0398	7009560;7009559		281.15	41424	LC/MS Pos	100003599	17355-09-8	5373139
uracil	1149		MET0399	1174	C00106	113.035	605	LC/MS Pos	825	66-22-8	1141	URACIL
urate	769		MET0400	1175	C00366	167.021	1604	LC/MS Neg	1134	69-93-2;120K5305		URATE
uridine	1430		MET0401	6029	C00299	243.062	606	LC/MS Neg	535	58-96-8	5807	URIDINE
uridine-2',3'-cyclic monophosphate	1082		MET0402	4634036	C02355	305.018	37137	LC/MS Neg	75	40632-52-8
valine	1040		MET0403	6287	C00183	118.086	1649	LC/MS Pos	566	72-18-4	6050	VAL
valylalanine	1278.6		MET0404	334517		189.123	41518	LC/MS Pos	100003636	27493-61-4	296432
valylarginine	794.2		MET0405	4266827		274.187	42072	LC/MS Pos	100003637	37682-75-0	3474098
valylasparagine	912		MET0406	7020200;7020201		232.129	40727	LC/MS Pos	100003638	66170-00-1	5383157
valylaspartate	1073.3		MET0407	9964657		233.113	40650	LC/MS Pos	100003639	20556-16-5	8140250
valylglutamate	1346		MET0408	7009623		247.129	32454	LC/MS Pos	100001161	7/5/3062	5373203
valylglutamine	1102		MET0409	5253209		246.145	42079	LC/MS Pos	100003640	42854-54-6	4419671
valylglycine	1330		MET0410	136487		175.108	40475	LC/MS Pos	100003641	686-43-1	120256
valylisoleucine	2365		MET0411	5246012;5246013		231.17	40050	LC/MS Pos	100003209	20556-14-3	4414314
valylleucine	2503.3		MET0412	352039		231.17	39994	LC/MS Pos	100003210	22906-55-4	312586
valylmethionine	2000		MET0413	292427		249.127	40674	LC/MS Pos	100003644	14486-09-0	258048
valylphenylalanine	2790		MET0414	6993119;6993120		265.155	40688	LC/MS Pos	100003645	3918-92-1	5361223
valylserine	974		MET0415	139506		205.118	40716	LC/MS Pos	100003647	15388-94-8	123028
valylthreonine	1094		MET0416	4046492		219.134	44543	LC/MS Pos	100004584	72636-02-3	3262538
valyltyrosine	2000		MET0417	4065033		281.15	40697	LC/MS Pos	100003649	3061-91-4	3280382
valylvaline	1842		MET0418	409682;4280382		217.155	40728	LC/MS Pos	100003650	3918-94-3	362559
vanillate	1159		MET0419	8468	C06672	167.035	35639	LC/MS Neg	100001634	121-34-6	8155
vanillin	2320		MET0420	1183	C00755	151.04	37442	LC/MS Neg	100002051	121-33-5	13860434	VANILLIN
xanthine	1430		MET0421	1188	C00385	153.041	3147	LC/MS Pos	1004	69-89-6	1151	XANTHINE
xanthosine	1785		MET0422	64959	C01762	285.083	15136	LC/MS Pos	100000299	146-80-5	58484	XANTHOSINE
xanthurenate	2690		MET0423	5699	C02470	206.045	15679	LC/MS Pos	100000015	59-007	5497
xylitol	1677.6		MET0424	6912	C00379	307.2	4966	GC/MS	543	87-99-0	6646	XYLITOL
xylonate	1722		MET0425	6602431	C05411	292	35638	GC/MS	100001627	73686-31-7	5034782
xylose	1723.9		MET0426	135191	C00181	204	15835	GC/MS	826	609-06-3	85957	XYLOSE
xylulose	1668		MET0427	5289590	C00310	306.1	18344	GC/MS	100000421	551-84-8	4451524	D-XYLULOSE
