# Supplementary material for: A comprehensive metabolomic data set of date palm fruit
Source: Data Brief. 2018 Apr 10;18:1313–21. doi: 10.1016/j.dib.2018.04.012 (PMC5997577; doi:10.1016/j.dib.2018.04.012)
Supplement: Supplementary file 4 — Supplementary material [file mmc4.xls]

## Sheet: Technical validation
BIOCHEMICAL	CMTRX-42093	CMTRX-42094	CMTRX-42095	CMTRX-42096	CMTRX-42097	CMTRX-42098	CMTRX-42100	CMTRX-42101	CMTRX-42102	CMTRX-42103	CMTRX-42104	CMTRX-42105	CMTRX-42106	CMTRX-42107	CMTRX-42108	CMTRX-42109	CMTRX-42110	CMTRX-42111	RSD
1,2-propanediol	39821276	43483996	40844968	35812940	33812528	39258184	40440188	43650464	27912594	30921388	38757160	40322296	57812656	35401980	34303220	38368688	40710776	47349252	0.166855
1,3-dihydroxyacetone	25617716	25504588	29996388	29060454	20370986	21750890	34118380	22634736	25044876	28147554	26077430	21265082	82106640	45749572	22373060	22986584	28135718	18962440	0.493083
10-heptadecenoate (17:1n7)	686951	805730	670445	665607	713327	730461	731134	741148	708791	685613	681306	691486	685104	685378	714900	741478	877108	606723	0.08169
10-nonadecenoate (19:1n9)	219159	235001	188067	220983	231342	241600	233098	204477	219227	266052	267263	214077	230887	246641	194762	221439	238202	205992	0.0949171
12,13-DiHOME	588705	579311	470862	424546	452219	464065	566074	473626	461301	448893	476332	443690	479493	426876	473910	448606	471853	463074	0.101521
13-HODE + 9-HODE	399969	388918	348393	313278	311278	294988	365185	336377	324572	325293	337698	316939	334224	348772	326039	327446	340277	324958	0.0781376
1-amino-1-cyclopentanecarboxylic acid	87198.5	173039	132063	120077	142650	98258.9	141016	133812	85954.4	124930	84900.8	127210	100624	125090	128118	162985	97759.3	127050	0.208051
1-kestose	291844864	279748832	309869120	250538368	266243744	250112304	280157408	305459040	234690224	246369408	290477344	265835200	220335056	238895760	263714768	305675584	282277824	352830720	0.118675
1-linoleoylglycerol (1-monolinolein)	1.07069e+06	1.5324e+06	964244	790138	858874	508324	567879	643844	950818	943875	879243	961254	967276	675571	938572	884546	1.05557e+06	693381	0.261139
1-linoleoylglycerophosphocholine (18:2n6)	265023	231314	197925	218159	263818	234072	262679	224240	207719	241145	262557	213707		274125	243209	222176		209997	0.101925
1-margaroylglycerophosphocholine (17:0)	91675.5	177436	117735	156815	123451	151710	66439.6	125912	158841	153115	120036	149249	73545.7	134206	165456	164295	140956	130923	0.233779
1-methyladenine	56687.6	70918.9	66284.6	50705	62497.7	72953.6	72836.7	73400	64979.3	63802.9	60309.4	61642.9	64214	66575	53308.2	64568.2	63925.5	73664.1	0.103461
1-oleoylglycerol (1-monoolein)	295518	328084	333177	308931	336589	283257	321440	302766	269098	324478	321990	315576	234211	300363	339889	336652	283138	341681	0.0923033
1-oleoylglycerophosphocholine (18:1)	393380	423527	368745	466344	361062	423690	353835	414562	402345	448671	357153	445311	277355	389176	482726	487933	395419	421488	0.128279
1-palmitoylglycerophosphate	221183	224040	215184	367850	387622	415157	302145	236499	316680	296234	285076	295657	294889	336016	243477	297001	385903	236764	0.207905
1-palmitoylglycerophosphocholine (16:0)	2.88485e+06	2.85507e+06	2540073	2.32111e+06	2.25486e+06	2.21777e+06	2248612	2.51403e+06	2.65376e+06	2.33819e+06	2.34716e+06	2.65985e+06	1.91248e+06	2525340	2.66728e+06	2.53944e+06	2.31766e+06	2.33585e+06	0.0990922
1-palmitoylglycerophosphoethanolamine	74689.3	71692.4	62428.1	62167.5	64602.6	63436.4	69939.4	65713.7	63596.9	57787.9	64442.1	62121.6	63162.8	71662.9	64876.2	70799.6	62663.7	60626.9	0.0691397
1-palmitoylglycerophosphoinositol*	240629	266833	263502	416557	441432	457408	368644	324199	366233	332226	335968	347423	334397	348993	243494	380502	425355	328294	0.186711
1-stearoylglycerophosphocholine (18:0)	449793	764382	728701	700371	784955	665935	336981	679930	751880	727729	717178	711894	247401	754221	757901	706330	722741	664448	0.231276
1-stearoylglycerophosphoinositol	27989.2	23812.7	30254.7	43538.8	48775.8	50863.9	36703.5	33033.3	42898.2	34475.9	40049.4	37090	41698.9	28484.1	26333.1	36793.5	47461.5	37000	0.212843
2,3-butanediol	35416824	41530352	34673748	28511788	31209372	34978176	42178560	42330672	27761016	34310580	33628576	35341348	51195100	36912224	32022462	33402580	33281642	36249344	0.155692
2-aminoadipate	4530057	4.66889e+06	4787249	4.49096e+06	4.62221e+06	4.63048e+06	4.73684e+06	4551719	4522086	4.6941e+06	4558590	4.76147e+06	4441404	4.62902e+06	4623662	4.6085e+06	4665028	4778490	0.0216443
2'-deoxyadenosine		36949.2	29482.8	37291.8		34606.3		32113.3	35777.8	42136.7	45868.6	30397.8	35777.8		31244.5	39598.3	34268.9	40108.5	0.129388
2-hydroxy-3-methylvalerate	52426.2	59645.5	58405.8	62893.4	59914	61162.8	63426.4	57537.9	53197.6	62021.6	64320.1	50164.6	63153.5	61678.9	53359.6	59935.8	59623.7	58292.6	0.0704833
2-hydroxybutyrate (AHB)	3078282	3.90257e+06	4.78443e+06	3.52346e+06	4.14752e+06	3.75152e+06	4.06493e+06	3953855	4023934	3387268	3.70023e+06	3.67275e+06	4.79195e+06	3.79147e+06	3.86262e+06	3.64111e+06	3.14229e+06	4244860	0.119595
2-hydroxyglutarate	8701289	13173727	7.55646e+06	8273960	7.07309e+06	11241009	9054846	10205402	7.9204e+06	5098267	9436050	6.07196e+06	8958746	8.13084e+06	8477342	11534821	6.28899e+06	8497907	0.231752
2-hydroxypalmitate	482576	508040	472644	441781	514784	505441	521217	514948	545455	427453	447514	473069	499835	507320	473764	506364	488182	423259	0.0699576
2-hydroxystearate	268015	232637	236020	218884	254811	273142	233345	247601	281771	243230	274796	216651	241769	498192	487340	221899	249062	201208	0.307989
2-isopropylmalate	448619	360115	359392	387916	363319	378878	384730	370925	377896	356581	362948	371272	358225	373862	368163	368335	384186	375084	0.0551784
2-methylcitrate	122694	138366	120995	128354	131282	147742	97331.3	137165	149039	160164	106849	122471	123750	135885	119795	138037	143564	116962	0.11949
2'-O-methyladenosine	1.12987e+06	1.12457e+06	1.18552e+06	1.10716e+06	1.0527e+06	1.10974e+06	1116466	1159800	1.16617e+06	1.1004e+06	1.11783e+06	1102650	1.06704e+06	1.12999e+06	1138485	1.1103e+06	1121035	1.11327e+06	0.0282538
2-palmitoylglycerophosphocholine*	289908	242877	252721				238258	240939			264502	267870	194464	297585	251385		265637	252721	0.103889
2-piperidinone	1.98779e+06	2.4301e+06	1.68994e+06	2.04663e+06	1.86846e+06	1.8562e+06	1.71783e+06	1.86298e+06	1.98428e+06	1.89283e+06	1.96341e+06	2.12969e+06	2.05626e+06	2.0048e+06	1.92945e+06	1926793	1.88424e+06	1921001	0.0826585
2-pyrrolidinone	7.50495e+06	10182776	9332395	11435920	10924705	11230395	11668760	9715745	10919485	10190356	10917124	8839441	14285994	10508970	9928983	10598511	8773998	11065870	0.137606
2-stearoylglycerophosphocholine*	31290.9			64108.7	60785.7	44468.2		53627		51626.8				39980.5		54115.3	52618.5	52635.4	0.191229
3-(4-hydroxyphenyl)lactate	57516.4	52402.4	53434	57822.2	49328	52860.3	50942.3	52508.2	54914.5	53620.8	56360.7	52673.4	57679.5	53329.6	49497.3	52964.6	48586	54235.3	0.0519008
3,4,5-trimethoxycinnamate	1.16957e+06	1.1964e+06	1231903	1.20652e+06	1.1852e+06	1189459	1.19475e+06	1.18974e+06	1.19538e+06	1.21865e+06	1.19111e+06	1.17165e+06	1.20666e+06	1.25877e+06	1.1291e+06	1.21319e+06	1.1792e+06	1.15642e+06	0.0240379
3,4-dimethoxycinnamic acid	49835.7	31168	36508.8	28111.7	43233.8	30933.4	22684.4	37545.8	23341.9	34814	32862.9	35606.3	35450.6	37874.5	50847.4	17661.9	29565.6	32226.2	0.252279
3-deoxyglucosone	34590512	43073552	27480834	39188436	36016032	25238326	36199396	37419472	34407148	32808110	37941404	29399398	37200372	26301442	35778528	34828016	28058798	43133784	0.154027
3-deoxyoctulosonate	2532724	3168096	2.38383e+06	1.76457e+06	1.95425e+06	1.62284e+06	2.43536e+06	1902717	1.44174e+06	1.77077e+06	2.62399e+06	2.58629e+06	1.94807e+06	2.00732e+06	2.16991e+06	2.16817e+06	2.8491e+06	2.61507e+06	0.206971
3-hydroxybutyrate (BHBA)	1.78152e+06	2741441	3.01121e+06	2.28352e+06	2.11906e+06	2.13978e+06	2251423	2340335	2.20657e+06	1.84151e+06	2.21673e+06	1959600	2.63596e+06	2.02679e+06	1.99052e+06	2.39651e+06	1.9034e+06	2.5585e+06	0.146388
3-hydroxydecanoate	5379.9	6132.15	7595.43	8045.23	8933.74	11595.2	7429.49	7857.05	7918.9	8257.94	5921.8	7783.61	5816.14	7136.78	8272.79	7665.94	7974.72	12284.3	0.223683
3-hydroxyoctanoate	9987.56	8938.86	8909.85	10262.6	9389.8	9029.1	8451.7	8866.16	10080.7	9552.75	8743.09	10305.1	8977.83	11079.7	9982.33	8852.69	8092.1	9441.07	0.0815048
3-hydroxypropanoate	7282092	7.25216e+06	7.87447e+06	7437830	7.0559e+06	7.11579e+06	8.21192e+06	7.37787e+06	7.15638e+06	6824510	7.88257e+06	6371193	7.46413e+06	6948958	7117362	7.41689e+06	7.57078e+06	6.94886e+06	0.0587723
3-hydroxypyridine	564482	536610	591191	489567	533367	578552	596346	486884	558836	543511	557580	508979	610664	544692	503365	591632	556399	486480	0.0719671
3-methyl-2-oxovalerate	6384.68	8804.18	9551.31	7182.66	11144.1	6236.34	9959.17	8601.46	6434.05	7586.49	5884.84	8400.35	9357.39	7531.32	6678.76	8131	8852.75	7855.83	0.179503
4-acetamidobutanoate	251765	257856	249239	249138	328605	328347	286421	225686	193110	249627	259994	269187	221789	205113	229313	280307	333314	296230	0.156781
4-guanidinobutanoate	1.67285e+06	1.66897e+06	1676330	1699544	1699979	1635695	1.68306e+06	1.65069e+06	1.68107e+06	1.66672e+06	1.66811e+06	1695818	1.60288e+06	1.662e+06	1.63908e+06	1744034	1.68717e+06	1.7101e+06	0.018805
4-hydroxybutyrate (GHB)	1.78094e+06	1.78306e+06	2.81711e+06	1.43041e+06	1.47833e+06	1.35114e+06	1.80129e+06	1.71634e+06	1.42057e+06	1389764	1.68598e+06	1.57329e+06	1.73808e+06	1.44798e+06	1.65281e+06	1.60646e+06	1338618	2.11559e+06	0.208626
4-hydroxycinnamate	133808	136864	134321	143900	139854	137121	139617	123786	140137	136586	131361	137399	140020	135559	136855	137129	144653	134637	0.0341625
4-methyl-2-oxopentanoate	6691.35	7906.31	7862.91	9437.34	10614.3	9054.67	7948.51	9012.47	6646.93	10711.1	6322.93	10682	7984.84	6203.6	8976.14	11587.1	9955.84	7728.72	0.19018
5-aminovalerate	626096	709412	817658	474590	782244	674699	702300	329588	744531	661441	681810	804716	684334	765647	855126	468703	560785	699777	0.203084
5-hydroxymethylfurfural	1.04325e+06	1.82729e+06	1.30703e+06	1624771	1.52219e+06	1426535	1.32333e+06	1.65149e+06	1.58117e+06	1.50533e+06	1.4434e+06	1.27763e+06	1127668	1.25288e+06	1.63021e+06	1827023	1.33797e+06	1.61075e+06	0.150593
5-methyluridine (ribothymidine)	11916.5	13675.2	13433	12687.7	11857	12193	13447.5	11996.5	12287.4	12623.1	12593.4	11753.6	12399.8	13483.3	11149	12070.7	12545.3	12481	0.0546066
5-oxoproline	1.05519e+06	990506	1.03196e+06	1.00401e+06	997084	1.07682e+06	999358	1.00723e+06	1.0448e+06	1.02309e+06	1012878	1.06592e+06	978044	1.01227e+06	1.02846e+06	1.01403e+06	1021932	1.07205e+06	0.0279746
7-methylguanine	70391.1	65779.2	65394.8	65627.8	68764.7	73713.3	64088.3	68497.6	66046.3	72585.9	61723.3	70328.3	57318.3	57089.2	64526.2	71003.7	72334.3	70017.6	0.0723563
7-methylguanosine	599871	553589	513723	516263	448790	454761	597264	590411	517692	481321	512294	409805	645872	565905	516202	513146	513784	477894	0.114434
8-hydroxyoctanoate	8634.35	9544.88	8645.74	12492.6	10970.5	10428.8	12662.1	9757.53	10386.7	9873.12	9132.65	10100.6	9181.68	9437.18	14279	10495.6	9478.15	14354.2	0.166922
9,10-DiHOME	251717	265276	226236	192007	175761	167283	252122	207042	196516	230186	191944	211202	201702	218486	209871	201298	208537	209707	0.12117
abscisate	80317	76705.9	74611.4	67602.8	73653.5	70494.5	86509.8	77586.4	69213.5	75800.9	70907.6	72464	78765.6	73260.6	75004.3	76356.2	71239.2	68988.9	0.062506
acetoacetate	236886	183326	319329	239665	256348	224625	245259	231292	176192	198739	255492	269972	339652	223656	327579	252895	170049	222204	0.199958
acetylphosphate	8661847	8621021	6556991	7.68426e+06	7854535	7515774	10049866	8655669	7392665	7.49344e+06	8045356	7127024	10211731	7956695	7373566	7.65895e+06	6467849	7.87985e+06	0.125737
adenine	49228200	51766220	49261904	51533212	48849940	49767188	50281260	48539908	48747824	48747100	51140624	50635728	47935472	50414340	46896664	50316836	49118356	49910728	0.0255595
adenosine	5185312	5.34515e+06	5126890	5280681	5086403	5.05892e+06	5.39106e+06	4972160	5197019	5019896	5115183	5.40937e+06	5125848	5117400	5154392	5167488	5.25556e+06	5.15781e+06	0.0233224
adenosine 2'-monophosphate (2'-AMP)	53105	51018.2		47823.1	44230.9	44351.1	48261.4	50703.6	45489.4	46393	47384.8	52815.1	49189.6	48252.9	47393.3	42828.6	52081.7	43616.4	0.0673845
adenosine-2',3'-cyclic monophosphate	279416	291691	287026	287101	285638	256718	312376	278373	287413	283275	286532	286132	268470	297687	260506	295778	291234	281430	0.0458092
alanine	93477888	98085824	84924576	142315552	115716064	138737280	98270392	106331832	107470064	100474376	129729944	122821120	130897256	94209608	101676312	112125592	100878472	116886280	0.148838
alpha-hydroxyisocaproate	44648.5	55836.2	57020.6	55247.2	52666.8	55058.9	46173.2	53540.1	56766	47895.8	59370.4	65928.4	44816.5	52124.4	61308.6	57417.2	58809.1	52888.9	0.105453
alpha-hydroxyisovalerate	46345.1	54180.3	38101.6	45197.1	41990.4	57873.9	41161.8	44883.2	45531	51862	53702	46011.3	44153.6	60920.2	45305.4	52195.2	46236.8	42924.6	0.127439
apigenin	10248.2	16738.3	9706.25	9886.04	9837.28	9908.38	12448.9	10560.9	9581.88	10089.3	9705.12	9401.45	9941.54	10777.5	9852.88	10631.3	9749.03	9776.41	0.162386
apigenin-7-o-glucoside	38579.4	31430.8	32309.7	42351.9	42727	35747	40042.3	35436.9	37704.8	39936.2	36621.6	34652.4	37709.7	36616.7	31781	34864.8	40098	43712.3	0.0984496
arabinose	22831264	32072574	54300196		25453400		25838384	24577842	35507004	24946286	55064124	31687588	33409760	32236632	30361342	27164634	24026718	17447440	0.332606
arabitol	2.10861e+06	2.61808e+06	943621	1.18958e+06		1.5634e+06	2.23731e+06		2.29725e+06	1.5634e+06	1.37344e+06	1.19314e+06	1.9303e+06	2.00307e+06	1.78523e+06	1.34157e+06	554318	803975	0.365972
arabonate	13951202	12104921	9444537	14974989	14372030	12158719	11690244	16789786	15669501	14367383	11742537	11048459	10439537	10288602	17177616	14458458	13054960		0.174464
arginine	2190115	2283003	1.88084e+06	1964626	1.71974e+06	2.10825e+06	2.30336e+06	2.2421e+06	1.88941e+06	2.05791e+06	2.01496e+06	1.85622e+06	2.2459e+06	2.19887e+06	2.23035e+06	1.874e+06	1.86842e+06	1.8342e+06	0.0912582
asparagine	999714	950874	898104	1.03457e+06	1.12722e+06	1.07513e+06	1.00142e+06	1.03286e+06	910159	989871	1.20321e+06	1.05424e+06	563938	848237	999554	1082924	1.03473e+06	1.14791e+06	0.140173
aspartate	1.16935e+06	1.1883e+06	1.17706e+06	1.15948e+06	1.15287e+06	1.20933e+06	1.16516e+06	1156462	1181249	1202787	1.14594e+06	1183386	1.21431e+06	1.18253e+06	1.13114e+06	1.1802e+06	1.16621e+06	1.15252e+06	0.0189109
beta-alanine	6174085	4.74327e+06	5427891	5.20577e+06	6.38613e+06	6476371	5.5115e+06	6.25534e+06	3.77321e+06	3852146	6.9906e+06	6090475	3.43132e+06	3.87759e+06	5.38841e+06	6830283	6.21356e+06	8765474	0.240669
beta-hydroxyisovalerate	44094.2	39343.1	19726.7	23409	24736.9	36275.6	29196	29646.2	31662	29375.3	34155.7	31366.3	30212	43826.7	25535.1	36865.2	28228.7	30800.5	0.209217
beta-hydroxypyruvate	11159482	10208342	13604475	12378228	17416398	16288685	16149465	14684129	13196191	9609586	10020613	12786514	16743107	13984564	11029426	11998139	9604207	14994599	0.194704
betaine	6280683	6.12033e+06	6.09916e+06	6.59875e+06	6.29573e+06	6403887	6.25102e+06	6226422	6.11414e+06	6394227	6.3254e+06	6643249	5.97464e+06	6216288	6.16762e+06	6420035	6360130	6.43703e+06	0.027501
caproate (6:0)	26953.3	32646.1	22686.3	24371	28472	28873.7	34251.6	26668.3	23916.8	28804.1	19266.3	28757	29660.9	25672.5	21482.9	25764.5	32814	31831.8	0.149984
caprylate (8:0)	47153.5	39155.3	34319.4	39228.2	32294.7	31665.2	36587.7	36887	30244.5	39592.4	34074.7	62754.8	32475.9	35781.9	27009.5	37692.8	48904.3	48171.5	0.221526
choline	13313094	13521149	13668290	13323249	13360207	13529317	13528481	13352876	13182170	13206716	13559142	13802439	13234259	14000063	13277147	13604213	12984341	13632978	0.0183696
choline phosphate	69340.7	60695.6	71559.2	63666.8	65879.8	63718		67560.5	60308		66193.9	63403.9	73545.3		72467.1	60059.6	64798.9	62257.5	0.0669189
chrysoeriol	107536	164299	110598	108716	106178	102512	116600	112927	108511	107741	106862	106694	109994	112426	106259	110848	103740	96027.5	0.126312
cinnamate	30209.2	30218.5	34885.5	33503.2	34643.5	34118.5	33437.8	38313.9	32297.1	34183.8	32112.6	36062.4	32882.1	34739.5	29841.5	32092.6	36575.2	35780.9	0.0684561
citramalate	2.86523e+06	1.36417e+06	4599604	1.94547e+06	1.76896e+06	1740445	2.47997e+06	2.04393e+06	1.58833e+06	1.61664e+06	1.77942e+06	1.93502e+06	2.11421e+06	1.75712e+06	1.83423e+06	1.88021e+06	1.7327e+06	2.35517e+06	0.347024
citrate	14862500	15430985	14740922	14893105	14404588	14697838	14598620	14502183	15435310	15097136	14056510	15004802	14722958	15036923	15055310	14480486	14880464	14587022	0.0236132
citrulline	980908	862337	868644	867269	893174	936652	878116	882380	865375	879439	893945	915680	794986	914027	895913	926587	865906	853575	0.0445321
coniferyl aldehyde	83783	159443	127353	188629	237447	192944	205071	157265	190807	140753	143515	243100	174054	173728	111813	185611	214597	174018	0.239802
cytidine	2.76186e+06	2.72232e+06	2.86315e+06	2854873	2776728	2.67956e+06	2767932	2.66779e+06	2.76647e+06	2.77065e+06	2.77663e+06	2.81211e+06	2541780	2792306	2.64543e+06	2808814	2.76149e+06	2.7771e+06	0.0282799
cytosine-2',3'-cyclic monophosphate	9685.64	7961.26	7393.19	6896.11	7813.32	9330.09	9482.31	7272.04	8655.15	7421.87	7876.71	7897.87		7079.21	6020.77	8893.97	7887.29	7889.79	0.122813
dihomo-linoleate (20:2n6)	209290	280096	236064	208282	258638	257310	239847	221771	278453	248130	245244	255890	248599	265676	226443	244774	299656	209247	0.103775
dihomo-linolenate (20:3n3 or n6)	25610.8	23904.3	29620.1	19432.5	38663.5	35040.1	29360.8	26642.2	14456.5	14357.2	31809.9	28588.7	25871.3	29359.6	22202.8	30681.9	32915.3	24966.2	0.240099
dihydroferulic acid	7270.25	5592.56	7761.93	6911.19	7333.38	5461.72	7635.12	6386.18	7065.02	5457.63	7116.42	8223.62	6428.27	7898.52	6855.33	7013.5	8106.41	7167.94	0.121304
dihydroquercetin	6489.4	4639.33	5794.59	6019.49	5149.31	6374.76	6777.2	5863.65	6150.04	5582.33	5950.43	5688.59	5916.15	5831.44	6489.36	5897.93	6433.03	5245.33	0.0899564
dimethylarginine (SDMA + ADMA)	338540	343570	359965	333357	386319	340995	353039	280008	315954	358340	343460	341105	316656	344140	360250	344389	340313	340425	0.064645
docosadienoate (22:2n6)	10745.5		10654	11509	7250.97	8318.62	13118.5	10654		15413.6	8426.13	8848.36	10495.1	10040.7	10654	14555.4	23563		0.343642
eicosenoate (20:1n9 or 11)	1.3796e+06	1.37837e+06	1.27926e+06	1.29756e+06	1.43603e+06	1.36074e+06	1.45916e+06	1332228	1.40689e+06	1.42235e+06	1.32816e+06	1.30839e+06	1.41137e+06	1.37844e+06	1.31614e+06	1.36068e+06	1.61829e+06	1.18078e+06	0.0660977
epicatechin	81459.1	68429.1	71112.2	72439.7	60529.9	79150.3	71345	71811.9	69134.4	74177.9	71740	75846.1	68036.2	69464.7	65021.5	74087.2	78935.3	75039.9	0.0710858
erythritol	54625580	50144384	47016148	49412312	54754916	43589496	59922356	54352220	39904312	47346128	52210568	42935504	59302384	46524144	51563220	47993476	43900776	53698828	0.111925
erythronate*	54325280	58618324	61128148	49948272	53971996	54505064	58552600	55592084	53269652	46154372	55560688	51914884	56956536	53629276	53868176	54962164	50722348	59796196	0.0670116
erythronic gamma-lactone	765441	614223	970439	763828	733732	658561	919599	780896	716664	585301	693061	1.01969e+06	734559	699278	763001	833257	602882	899168	0.161929
erythrose	1.01956e+06	952388	1.03088e+06	1.35441e+06	1.01607e+06	777666	1.02975e+06	1.00588e+06	1.12181e+06	1.09642e+06	833215	875124	2.03737e+06	1.34212e+06	948170	1.08746e+06	921946	738371	0.273671
erythrulose	13756975	15786541	13813278	16639165	12503141	11124217	15950197	13823213	13747040	13853920	12876155	13535207	22528574	17847908	14077861	13492390	12557926	10774444	0.187898
ethanolamine	872379	961092	955434	831330	898589	855538	897796	1.00572e+06	733345	641545	905668	873172	627740	669652	866329	1.0268e+06	904639	1.32857e+06	0.18311
ethyl linoleate	1.12374e+06	1.77417e+06	1.33984e+06	1.39066e+06		735906	1.43738e+06	1.43621e+06	1119779	1.304e+06	677809	1.37567e+06	1.33984e+06	1.17363e+06		839323	2.34353e+06	1877829	0.31793
ferulate	669685	695457	709206	665124	654881	655829	671740	623401	661480	663070	679654	688154	663892	707608	634620	667959	712017	666850	0.0357213
fructose	18345676800	17992472576	18058067968	17223641088	17536765952	17491699712	19020244992	18025277440	16957838336	17108306944	17811343360	17717895168	17259065344	18036375552	17764620288	17890963456	17221455872		0.0290594
fructose 1-phosphate	1.8333e+06	2.07024e+06	1.90281e+06	1.29598e+06	1.54771e+06	1.7469e+06	2.07711e+06	1.19483e+06	1.10205e+06	1.51562e+06	2.46003e+06	2.06459e+06	1.5746e+06	1848943	1791392	1.7098e+06	2.22995e+06	1.78881e+06	0.201358
fructose-6-phosphate	6.39977e+06	8871851	7.41925e+06	7408360	8635418	7449089	8163866	7.23877e+06	3.86349e+06	5.80629e+06	7629567	8903395	8936201	5945878	5.91876e+06	6948374	7.91996e+06	11219250	0.215687
fucose	18483314	24580946		19577084	14622128	10248018		24899812	18099724	10140957	28597660	18483314	22390656	13984486	7913265	20700802	20986184	16265825	0.317155
fumarate	1.70869e+06	1.78549e+06	1596193	1.77575e+06	1.4645e+06	1343634	1971078	1.81943e+06	1.48545e+06	1.45119e+06	1.42514e+06	1.85802e+06	2.02422e+06	1.58092e+06	1.72397e+06	1.45827e+06	1.37795e+06	1.74712e+06	0.126105
galactinol	2.04589e+06	2021585	1.49779e+06	1.84235e+06	1.65414e+06	1.61447e+06	1.99098e+06	2.23297e+06	1.59819e+06	1.44481e+06	1.87159e+06	1.62489e+06	2.0324e+06	1.36448e+06	1.75913e+06	1.73735e+06	1.66259e+06	2.49398e+06	0.160926
gamma-aminobutyrate (GABA)	304260	276908	286855	299058	289309	294728	284724	289194	282750	296203	294843	303700	281745	299145	290079	293958	297945	286475	0.0263746
gamma-glutamyl-2-aminobutyrate	1.01253e+06	969688	966150	1.02033e+06	925392	958964	948242	924685	980716	978163	957676	988335	945334	1.01962e+06	949289	897190	995316	986550	0.0348158
gamma-glutamylalanine	264775	253112	261596	262785	259178	255918	259263	255994	261511	283450	254765	264765	251749	245330	258015	262759	278796	267987	0.0347718
gamma-glutamylglutamine	762583	715897	755972	703976	710232	753342	699789	677363	745524	765123	761317	723715	682397	731490	757837	760620	737749	729894	0.0387844
gamma-glutamylisoleucine*	35192.1	33287.6	33988.2	35304.2	34137.1	32726.4	32110.2		35322.4	25132.6	34062.6	34527.8	34070.1	35054.8	34055.1	35022.8	33764.9	32785	0.0706413
gamma-glutamylleucine	66176.1	64209.3	70318.6	71533.3	66267.2	62764.8	69244.5	64075.4	65352.1	70497	59671.2	67091.2	63981.5	67656.7	65803.9	65278.2	67151.4	66639.4	0.04426
gamma-glutamylphenylalanine	194161	196358	198850	187528	181954	207540	196628	183838	196050	194494	196024	184932	191956	185814	197511	202828	193008	200211	0.0354082
gamma-glutamyltryptophan	22726.2	16677	18203.2	17670.7	16499.9	19741.2	17511	19151.8	18019	13291.9	17854.9	19271.9	14497	20599.8	16354.9	17988.9	17885	19628.2	0.120133
gamma-glutamylvaline	57117.9	57725.4	59629		48084.6	54858	57467.3	58902.5	54596.8	56768.4	56607.5	59394	59686.1	56907.2	57328.5	64129.8	55903.4	53820.8	0.0582821
gluconate	188856320	182196608	172075696	186532096	187399728	175924480	183253200	174738800	188498800	185232784	185000112	183728576	188911472	183271680	185457024	180362736	167780096	185928656	0.0333055
glucono-1,5-lactone	3109899	1.51807e+06	325809	3.17475e+06	681686	1.88479e+06	1843549	1.55932e+06	650305	2.66733e+06	643413	2629656	2.10899e+06	1938090	4.65657e+06	1.46477e+06	1047929	680196	0.620946
glucosaminate	1.01267e+06	920845	1.24425e+06	1.09256e+06	1271806	1290050	1.19889e+06	898962	1.05028e+06	1.27691e+06	1.27743e+06	1.13792e+06	1.14843e+06	1.09026e+06	1.19264e+06	1.18838e+06	1.08503e+06	1.38663e+06	0.113749
glucosamine	38890900	25753084	25063420	32813896	29032376	17873308	28280182	26505278	30231172	29451830	25893268	21218296	29799660	27841226	31326088	26944234	21016546	20145668	0.185633
glucose	3902232832	3700429824	3795755776	3913617920	4081454080	3661484032	4171473920	3825942272	3675154176	3919488256	3872046080	3782962688	4824885248	4465012224	3904882176	3546210304	3682603264	3793105664	0.0792364
glucose-6-phosphate (G6P)	16058258	13760634	15313642	13137814	13081443	9661612	12910863	16158496	11666439	11611690	14169690	13987585	11620809	11436420	13367775	16107283	13530672	17951026	0.152985
glutamate	1.0274e+06	951969	979662	892038	957148	913472	968499	971034	940617	865232	907945	1.03768e+06	922638	988967	948490	960626	971439	907211	0.0469022
glutamine	2.00297e+06	1.99644e+06	2.00587e+06	1.96915e+06	1.87337e+06	2.03675e+06	2.01425e+06	1892986	1.94196e+06	2.06701e+06	1.98516e+06	2.59093e+06	1.9944e+06	2.07016e+06	1.99167e+06	2.00501e+06	2.06232e+06	1.94158e+06	0.0746994
glutathione, oxidized (GSSG)	2.09994e+06	2.31988e+06	2.03476e+06	2.28017e+06	2.09785e+06	1.98517e+06	2.23265e+06	2.05602e+06	2.11219e+06	2085594	2.02087e+06	2.25544e+06	1.92342e+06	2.12837e+06	2021911	2142007	2.06941e+06	2.16939e+06	0.0501753
glycerate	13574009	16258865	13607541	14770752	15210087	14037817	15209663	15017237	13514615	13791332	15647588	13680965	18180254	14081315	13323030	14727254	13423263	14931418	0.0847318
glycerol	50336276	48192812	46795636	52709760	53069380	49376212	52825020	50187544	49223664	49524948	51629948	49441440	50112644	49006076	49599852	50924692	44064232	51713348	0.0441766
glycerophosphorylcholine (GPC)	2.35748e+06	2.2449e+06	2.31118e+06	2.34505e+06	2307021	2.39785e+06	2246193	2.35796e+06	2.20373e+06	2.38019e+06	2.29826e+06	2.42293e+06	2198996	2.3102e+06	2.33703e+06	2.44191e+06	2.44626e+06	2.3192e+06	0.0318175
glycine	7.2201e+06	9421425	10789789	5.66079e+06	6.72786e+06	8.15239e+06	12203838	7.34571e+06	5.7679e+06	6044708	8.02678e+06	9329945	4.13087e+06	5140118	6887520	8857563	8484969	13011484	0.299686
glycolate (hydroxyacetate)	2.45362e+06	3066753	3047639	2827727	2722684	2.83837e+06	3.31305e+06	3.37927e+06	2.6187e+06	2.85723e+06	2808866	2.78403e+06	3605213	2.59847e+06	2635597	3.0305e+06	2.5705e+06	3469213	0.114041
glycylproline	62921.3	57256.6	55841.2	63467.2	53335.3	52388.4	62374.6	54904.1	54181	56916.5	56181.4	66560.9	60119	55556	57541.8	55110.2	59946.5	48728.6	0.0774533
guanine	447124	488713	426302	492520	461310	473270	450684	454168	463338	501225	475107	471242	442505	475933	437934	480832	458647	481643	0.043307
guanosine	5587386	5.75808e+06	4526669	5.26152e+06	4.67718e+06	5021823	5401318	5.1492e+06	4980489	5220497	5007365	5.13414e+06	5.18956e+06	5.28766e+06	5.08182e+06	5201452	4.94746e+06	5.09378e+06	0.0556236
guanosine-2',3'-cyclic monophosphate	167931	175795	184000	180310	182470	183488	183313	170008	211651	179467	186847	169022	188048	173440	183564	179217	198272	175155	0.0581513
heptanoate (7:0)	9873.34	6979.44	9713.9	11631.5	6338.41	13531.5	12584.2	8029.35	11557.9			7489.98	9800.91	6652.29	8832.78	9786.33	11884.9	10772.3	0.226374
hippurate	4496.74	5509.5	5555.16	4371.9	4549.8		4500.64	4598.96	4364	4248.6	5135.9	5412.27	4667.82	4431.78	5015.91	3849.2	4274.37	5992.1	0.120847
histidine	23085.7	20366.3	16456.5	17256.7	20002.1	19344.1	18739.5	19112.2	20751.1	18995.3	20234	25568.8	19329.6	18751.9	14968.2	26569.7	20877	20016.6	0.141478
homoserine	1087019	1.85531e+06	1.59997e+06	1.32627e+06			1.38441e+06	1.35687e+06	1.6714e+06	1541836	1.30121e+06	2145375	1.89893e+06	1.8989e+06	1.54588e+06	1.25754e+06	1.38037e+06	576664	0.251373
hydroxyisovaleroyl carnitine	374567	356394	385688	378260	390896	411657	391027	372091	370918	386951	376997	388445	367968	385402	379609	384339	371765	384840	0.0312177
hypoxanthine	13600.7	7329.95	9928.47	13412.9	14420.5	14483.5	19574.7	10925.6		7060.66	16087.9		8861.62	12899.1	15950.3		13506.8	37589.5	0.506097
inosine	69232.9	62640.8	64783.1	70179.4	68646.3	71471.7	70742.5	67136.6	73247.3	63593.2	64790.7	71061	74366.7	71010.5	64193.9	67954.7	69924.5	67689	0.0496352
inositol 1-phosphate (I1P)	2.8449e+06	2781299	1.49292e+06	1.91641e+06	1.58464e+06	2.49676e+06	2.98853e+06	2.32792e+06	1.64871e+06	1.22508e+06	2.08525e+06	3.26321e+06	2157094	1.75274e+06	1.81293e+06	2.31889e+06	2.61708e+06	2256079	0.255897
isoferulate	723881	751809	670999	666430	676932	703993	694003	691536	730756	653655	613783	689389	691639	715519	728339	678456	689287	689029	0.0459976
isoleucine	2681372	2.78622e+06	2572632	2764288	2.65044e+06	2.73567e+06	2.70167e+06	2.56517e+06	2.71537e+06	2.8058e+06	2.64807e+06	2.82119e+06	2.67078e+06	2710639	2.61335e+06	2.78497e+06	2.73239e+06	2.70641e+06	0.0277075
isomaltose	452120288	407692160	357636768	292826656	293701536	369786080	446978912	367523776	355251392	345095840	359899008	436630752	362826272	351659872	353110496	364596576	365382272	430999584	0.122845
isopentenyl adenosine	81681.3	80253.6	83851.5	78454.4	82992.7	87901.7	82619.8	82054.2	86235.8	85838.2	80948	81776.9	80882.1	86927	79639.8	82699	81975	82807.3	0.0309116
isovalerate	6730.08	12235.8	11774.4	16536.4			11731	12907.6		11273.3	12005.1	33551.2	14056.8	10445	12398.2	10144.5	11612	18358.6	0.444689
isovitexin	32167.2	32631.7	34546.1	37608.4	32324.9	25948.3	35807.6	32439.3	31870.2	35240.4	30899.6	32517.3	33554.7	30273.8	31745	33719.7	28554.2	33211.6	0.0813925
kaempferol 3-O-beta-glucoside	69459.5	74360.6	70647.5	65414.8	65550	66107.3	67950.1	68169.6	67436.4	65462.7	67616.7	72282.4	67865.3	67701.5	65561.3	68175.1	65251.8	68968.9	0.0366725
kynurenate	4110.52	4394.03	3763.58	3900.64		4479.9	3173.07	4094.29	4655.97	4110.65	4658.35	4110.39	3698.48	4522.56			4594.17	3223.36	0.116928
kynurenine	24971.5	22059.3	28829.6	27717	22953.5	26131.4	22698.8	28249.2	26987.6	26233	24870	18253.8	22539.6	16813.9	26463.9	26926.5	30139.9	24639.1	0.14075
lactate	71498064	86459336	92115536	77597608	82645664	80416120	86443208	87842512	77843408	71868168	83105336	79956456	97444976	72322568	78433776	84628016	74487760	95362720	0.0941649
leucine	1854383	1.86755e+06	1.87558e+06	1.97565e+06	1946012	2053729	1.9134e+06	1.94803e+06	1.97038e+06	1.89033e+06	1.83472e+06	1.90819e+06	1.74954e+06	1.94333e+06	1.87674e+06	1.929e+06	1.89802e+06	1.92357e+06	0.0341262
linoleate (18:2n6)	81720728	94927728	84457568	95722400	109432144	98063416	95771544	91063872	96607360	94878568	94135792	98670632	89252632	98256240	92393872	98549496	117763320	85868288	0.0880513
linolenate [alpha or gamma; (18:3n3 or 6)]	11379991	14478757	12027385	11309985	12015835	11592979	11804187	12281523	11684577	11804628	11327967	12330118	11412995	12079070	12005958	11602857	14062901	9821030	0.0848038
loganate	47452.2	47645.8	44208.5	45504.8	48298.6	46090.1	47782.9	46227.7	46122	48271.7	45405.6	47314.5	46486.5	48423.4	46535.9	46966.4	48517.7	46575.8	0.0254144
luteolin	18261.4	23456.1	16012.9	20086.4	16086	16259.7	16727	14192.5	22947.5	17794.1	19054.1	14789.5	13971.6	14699.7	20259.4	17088.2	18272.2	17432.9	0.155565
luteolin-7-O-glucoside	240878	235803	226832	229169	225037	241943	231182	233790	218009	237885	229999	248964	222139	249253	225896	218568	243994	239076	0.0413325
lyxose	6.92044e+06		5538972	3.6411e+06	2.43205e+06	6.09171e+06	4151200	6.66211e+06	5538972	6.75518e+06		3.76424e+06	5447678	5.63027e+06	5356851	6.38601e+06	7811825	3.85571e+06	0.270153
malate	1955622	2132980	2.11548e+06	2263654	2.14202e+06	2.06159e+06	2.30338e+06	2.14068e+06	2.10778e+06	2.02254e+06	2.16698e+06	2.06742e+06	2.43732e+06	2.11464e+06	2.06803e+06	2.13382e+06	1.889e+06	2199936	0.0583437
maltulose	87475256	100736744	103095576	81638832	77772152	72924024	86267312	81927400	83344288	89367952	83232376	85769800	77186920	80933128	86986128	102850920	82127968	101243648	0.105565
mannitol	14750874	16474134		27586256	14038253	14038985	13057950	13547453	14985927	16115342	21336282	14515821	17843144	14613927	13313267	14887821	10618276	16473248	0.241483
margarate (17:0)	5.34027e+06	6.55953e+06	5548843	5876887	6.03708e+06	6.48059e+06	6107358	5.96562e+06	5.94835e+06	6033996	5.84832e+06	5883812	5644253	6.70623e+06	5.91261e+06	6.00136e+06	8.36756e+06	4673760	0.12156
melezitose	19472538	8547050	33670976	23807266	22578062	11796346	25178852	39078148	16404131	20845520	21205080	20653880	20282046	16609301	21768556	14739143	27622720	38720488	0.369198
methylphosphate	487532	474020	791786	451841	452996	507436	710939	573984	448779	397341	418304	512772	595041	496098	465129	448707	465453	594353	0.198632
myo-inositol	227918160	202965408	206312592	196114928	185352784	210473776	215466528	219969104	182367824	174157696	199989216	209288768	171358592	178146512	193984016	215293984	215337728	259436848	0.106434
N1-methyladenosine	433348	399590	412175	413658	421843	425019	411144	434766	411343	419175	416326	434260	367787	416179	419322	423119	412465	427104	0.0366491
N1-methylguanosine	306706	297065	289117	283826	285596	292841	284987	286821	287887	302875	294072	308501	288118	293631	288327	282654	301845	301313	0.0277665
N2,N2-dimethylguanosine	472364	537446	410202	441077	449580	489285	498305	476396	436747	463036	458908	446929	465696	456248	487969	508294	445548	414247	0.0691661
N6,N6-dimethyladenosine	220102	207931	219065	206963	202513	198714	213205	199993	207269	217910	193279	207625	204184	219085	196119	205661	209232	212078	0.0386134
N6-acetyllysine	56203.9	80538.7	80553.9	74151.3	69292.1	84715.8	79124.5	69971.3	78499.2	73556.9	77360.9	77329.1	56922.2	74494.4	74927.5	82334.4	81859.8	79762.5	0.10519
N6-carbamoylthreonyladenosine	381665	377203	403088	393239	393872	400262	370584	384975	391298	402109	395812	415037	363283	372961	395403	399219	404683	391707	0.0343677
N6-methyladenosine	605631	634074	580628	607511	572174	558031	596387	616530	588034	589871	586205	600361	570076	595289	601922	579030	590969	603644	0.0302962
N-acetyl-1-methylhistidine*	64000	56846.1	66044.6	55856	60550.2	55114.6	46350.9		58698.2	54404.6	62558.4	63409.6	64410.2	59508.2	58698.7	58555.9	54496.2	58697.7	0.0817649
N-acetyl-3-methylhistidine*	474085	491302	497595	515888	501231	466830	490468	478505	498429	477331	503775	500289	488584	490923	520778	481259	511253	497974	0.0294824
N-acetylalanine	263372	230507	240585	255096	237131	215629	251061	237803	250427	239913	234352	211775	243851	228396	237710	211423	240378	240007	0.0592779
N-acetylarginine	3.34757e+06	3.4604e+06	3.65057e+06	3.36061e+06	3455089	3.70206e+06	3481550	3.26108e+06	3.41446e+06	3.47674e+06	3.51593e+06	3.43875e+06	3.31013e+06	3.43932e+06	3477261	3.57615e+06	3.47617e+06	3.40656e+06	0.0316103
N-acetylasparagine	625440	612100	607200	642615	601953	582639	629862	616795	602505	565339	587628	625346	607350	607314	619184	614973	611951	600234	0.0296908
N-acetylglutamate	43293.6	54265.5	48650.5	46036.6	46312.8	42249.4	47192.3	49678	36832.3	46404.8	44303.8	45944.6	49814.8		45951.6	45786	46174.7	55846.9	0.0927668
N-acetylglutamine	1.2469e+06	1.19614e+06	1238225	1.19332e+06	1.14892e+06	1.30878e+06	1.25456e+06	1188186	1.18134e+06	1.21366e+06	1.2702e+06	1220704	1.21757e+06	1.23202e+06	1.22118e+06	1.21569e+06	1.21427e+06	1.2168e+06	0.0292792
N-acetylhistidine	466140	485033	450104	468541	440994	487942	466605	468076	469936	481620	453350	465971	452855	492028	457176	474762	459919	487845	0.0309832
N-acetylisoleucine	20719.1	21961.4	20587.8	22773.5	21667.7	19161.1	21096.7	19977.9	20315.5	21290.1	22456.2	22548.7	22611.4	19483.3	19641.8	22171.8	20215.1	22205.4	0.0561428
N-acetylleucine	93562.5	84441.8	93815.6	94685.3	93679.2	92003.5	93098.1	89337.7	85464.1	94143.6	95205.8	101437	89545.9	93689.2	93552.5	90264.1	95830.7	94746.7	0.0418365
N-acetylmethionine	11035.1	10014.3	9796.32	10845	8428.12	9944.37	11438.1	10525.6	11603.3	9433.03	9181.71	8410.72	10748	8863.65	10164.3	9096.25	9794.37	11103.3	0.0988119
N-acetylphenylalanine	124987	135447	120875	110329	126462	123648	135969	124695	123941	121047	125076	120447	127116	130725	123335	117527	125301	121395	0.047959
N-acetylproline	746944	738064	694497	711464	803678	768739	768721	747452	762781	690353	682567	737555	697588	746230	739150	729337	745857	756787	0.0430315
N-acetylputrescine	83419.8	88753.2	90923.6	87083.9	80914	91437.8	81022.6	94875	90772.7	81667.8	94254.8	85064.4	79677.9	89942.6	83618.6	85894.5	94129.2	101532	0.0675656
N-acetyltryptophan	5019.64	5214.61	4104.14	5062.81	5833.07	6371.6	4845.47	4711.92		5138.71	5349.84	5919.57	5434.22	4803.95	5097.49	4954.58	5179.93	6050.82	0.105729
N-acetyltyrosine	40858.8	39198.8	37398.1	38152.4	40547.3	37877.3	44541	44079.6	39390.8	35378.9	37108.6	37960.4	37791.2	38784.3	34572.5	38566.9	39533	41251	0.0655621
N-acetylvaline	35844.8	36936.3	40346	31678.5	37362.2	42329.5	38778.5	38483.9	38555.4	33464.6	35814.7	34360.3	36241.5	38057.1	35188.4	42195.6	35272.4	41771.3	0.0803501
naringenin	27076	24332.7	22299.8	23948.1	22601.8	20247.9	24246.7	23273.5	23276.4	21892.1	21005.4	24468.6	26321.3	22902	23345.6	23204.3	24888.6	21673.7	0.0736036
naringenin-7-O-glucoside	11809.8	11635.9	11774	11182.6	11213.5	11680.7	12627.9	12382.7	11483.7	11537.2	11717.6	11599	11588.5	11913.9	10956.4	11728.1	11182	11991.4	0.0352954
nicotinamide	709224	903069	821452	891108	940259	876683	877959	843003	927245	889832	918523	751998	814727	799914	877755	890036	897213	896954	0.0713406
nicotinate	7.8721e+06	8435150	8062769	8418048	7.97283e+06	7798044	8173864	7866090	7980324	7685518	8055270	8341292	7.84851e+06	7809423	8.1492e+06	8.05244e+06	7983150	8118668	0.026489
nicotinate ribonucleoside*	2437329	2341300	2.30535e+06	2.3172e+06	2351214	2.3542e+06	2.42263e+06	2.24102e+06	2.46579e+06	2.32881e+06	2.32101e+06	2.36371e+06	2.20695e+06	2374083	2.31475e+06	2.31843e+06	2451778	2.42616e+06	0.0295554
N-methyl proline	235069	249635	237937	206891	234820	235205	228627	232755	240254	219930	245635	237519	236339	233935	230207	253226	233383	254312	0.0477097
norophthalmate*	91899.7	109328	107310	109117	92218.2	87138.1	100796	98465.9	105501	98732.8	94554	113906	93291.6	112599	103749	95457.7	99023.3	100505	0.0762145
oleate (18:1n9)	54061516	63952584	59152844	62591012	68424736	65716552	62412572	62387284	65739264	64131032	61195716	64514640	58035380	66018692	62274088	64269500	74171792	56466892	0.0720182
oleic ethanolamide	335484	323582	286844	266728	293052	259697	237414	211019	330675	287659	292237	340842	282157	251998	298146	297739	354975	215673	0.144271
ophthalmate	1383420	1.32524e+06	1349639	1325488	1.30558e+06	1.34185e+06	1.29655e+06	1.27757e+06	1.33756e+06	1.32977e+06	1.37614e+06	1.38957e+06	1266896	1.30944e+06	1.3558e+06	1.31984e+06	1.4082e+06	1.34749e+06	0.0284718
orotate	99339.1	95321.9	93548.1	99063.4	94988.6	93018.4	93519.8	95279.4	96482.2	103673	91592.2	95031	92255.5	92920.4	98190	88343.8	97671.4	97390.1	0.0367203
palatinitol													24357152				35069864		0.254936
palmitate (16:0)	73369416	87183240	74932344	89895480	100852976	95999872	87004616	97251424	103214760	90074096	85022664	86836048	81777840	95656080	84494584	92584136	107264640	79884640	0.103779
palmitoleate (16:1n7)	2.82078e+06	3.25108e+06	2.77461e+06	2742243	2.798e+06	2.77209e+06	2.9325e+06	2.79366e+06	2.96927e+06	2.77894e+06	2.69979e+06	2.77261e+06	2.7543e+06	2.86617e+06	2.58811e+06	2.8183e+06	3.1921e+06	2.4483e+06	0.065909
palmitoyl ethanolamide	506840	519081	452999	490210	507880	535072	369328	335661	502302	525387	512418	549081	547823	357325	504809	509911	543173	461584	0.135454
pantothenate	5359748	5093103	5131537	5.1675e+06	5286635	4.79922e+06	5.1444e+06	5117803	5093048	5.35231e+06	5.20645e+06	5.15463e+06	5.08456e+06	5.50515e+06	5.06563e+06	5.06762e+06	5214475	5351248	0.030119
phenethylamine (isobar with 1-phenylethanamine)	348088	345932	355755	349115	327948	332980	332021	341737	337472	352284	357312	358335	304805	352704	341317	361485	320808	362271	0.0446487
phenylalanine	8200338	8113335	8517578	8326917	8.06827e+06	8317599	8399263	8198272	7.72134e+06	8390303	8172635	8319665	7830056	8499963	8280457	8237480	8201933	8.35286e+06	0.0249549
phenyllactate (PLA)	42171.8	42707.7	41030.8	40631.2	39060.2	36007.2	41773.3	40967	40695	40628.1	41057.5	40504.8	40712.7	44591	40680	40837.3	43591.6	40824.7	0.043457
phosphate	696749440	732825536	699537024	718783232	711316480	710475712	785420800	741922560	680361216	680605440	717226752	704565568	749533248	694026560	705924096	715868160	647936960	740440768	0.0429014
phytosphingosine	179673	171584	159568	163875	176030	173240	168503	141349	154965	176321	178524	196797	158974	183568	198751	182707	156125	162117	0.0860147
pinoresinol	31041.3	31882.1	31139.4	31547.7	32427.8	29841	31312.9	29887	31374.1	31658.1	29853.4	32997.1	31466.3	31220.7	30782.3	31085	32789.2	31802.8	0.0287365
pipecolate	8735073	8645729	8806201	8987954	8592433	8700566	8986015	8549942	8618527	9082679	8602183	8817111	8687534	8920864	8765808	8721830	8713808	8609473	0.0175974
procyanidin B2	88946	73055.2	81985.8	81750.7	77902.4	82184.7	86121.4	79633.9	80948.4	86770.3	74493.8	82788.1	76329.2	80815.4	75413	89262.2	82921	83312.6	0.0576161
proline	53626348	53579580	53785784	52120036	54795360	53002324	54979672	50922120	52152528	52836224	54369700	54536664	52133604	54357668	52945764	54070828	53175052	54030872	0.0204793
pseudouridine	125968	121069	121239	122513	122708	117794	123012	123207	123286	120740	115507	115783	118711	121036	123295	122716	122970	115665	0.0251723
pyridoxal	38899.3	29062.7	40250.5	39659.3	34805.8	39465.9	34129.6	38637.4	39347.6	51521.5	42996.6	39017.6	39437	38928.2	49758.9	34309.2	34374.3	61853.4	0.186557
pyridoxate	25942.7	22801.5	21755	27170.1	25820.3	17231.6	20123.7	33305.1	26019.9	23150.3	25471.6	18088.3	23630.7	24460.9	24488.4	29091.4	24002	24160.9	0.154301
pyridoxine (Vitamin B6)	886674	898731	850040	830384	862475	844666	867616	844899	826315	876493	840990	875129	849757	909810	829577	862758	893625	844777	0.0289829
pyroglutamine*	1.89269e+06	1.94579e+06	1824643	1.8861e+06	1.91271e+06	1.84086e+06	1.91746e+06	1.91407e+06	1.86472e+06	1831353	1807917	1.94053e+06	1.73839e+06	1927560	1.85123e+06	1.84893e+06	1.96467e+06	1.9504e+06	0.0316944
pyroglutamylvaline	8455.27	7585.34	8335.2	10309.2	8252.48	7677.77	8360.45	8371.54	9140.14	7329.84	8212.5	8227.23	7952.22	7832.81	8507.98	10229.2	9923.02	8079.7	0.102162
pyromucic acid	829577	878202	1.46466e+06	1.58224e+06	1.46363e+06	1.57899e+06	1.26501e+06	1.11795e+06	1.56122e+06	1.56803e+06	1.74857e+06	1.36706e+06	2.44704e+06	1.47989e+06	1.13018e+06	1.38365e+06	1.60769e+06	1.44839e+06	0.246254
pyruvate	1.58655e+06	1.51244e+06	1.19705e+06	1.47963e+06	1.62511e+06	1.82149e+06	1.86417e+06	1626126	1435842	1.46684e+06	1.49535e+06	1.60364e+06	1553672	1.42202e+06	1.58194e+06	1611962	1104194	1.54531e+06	0.118068
quercetin-3-o-glucoside	673638	687391	644726	656387	664157	683386	665204	668745	666784	669051	672786	671449	629396	677358	634180	676502	664236	673560	0.0233578
resveratrol	20351.5	16153.5	22433.9	20194	17609.7	17586.7	20861.7	18479.3	19324.4	16884	16761.5	19472.9	19017.1	19800.8	18203.2	21498.4	18786.6	17828.5	0.0900407
ribitol	30024602	19758330	30495446	53960944		41584900	11484937	16123009	31372236	34327076	30367290	30623606	68862104	25776638	30937528	26570116	30053362	59850444	0.444082
riboflavin (Vitamin B2)	63148.8	54617	55442.7	67374.4	54415.9	53503.3	56608.7	48106	55968.6	58554.7	51464.4	54091.1	60164.4	64628.8	52588.7	54349.3	54140.1	55710.4	0.0851632
ribonate	768068	1.4896e+06	1.0244e+06	1.0411e+06	1.17396e+06	823857	1.43798e+06	1.10942e+06	909578	956084	1.21716e+06	765630	1381776	1.3625e+06	1.09706e+06	787666	624780	968445	0.241489
ribose	59291892	34106400	38327928	44783668	39163648	42493572	36727844	31127476	48355708	41053052	40604168	51970920	44588728	40418340	34757476	43823560	26576630	41238876	0.183664
ribulose	21068942	18642562	19190860	18522800	16075724	15590710	19067764	20022754	17674444	16968406	20298840	18097596	20191640	18708316	18457042	17523020	16941894	18958938	0.07993
rutin	437752	457297	433926	491745	436315	460351	447208	454408	454351	439638	432003	447841	431484	447919	437144	447130	459160	451057	0.0321315
serine	2.3525e+06	1.34688e+06	4404168	6964756	3.65476e+06	6.97325e+06	2.99582e+06	2649424	4.22001e+06	3.9318e+06	4268895	4.12712e+06	5573118	5.55902e+06	3.87074e+06	4.11323e+06	3.94569e+06	2.20389e+06	0.371385
serotonin (5HT)	748766	741349	743642	789623	737476	745277	786519	746334	742584	703252	725989	751272	707767	783711	736214	745921	754879	742998	0.030806
sinapate	121478	116546	112592	113730	112723	101572	124116	126311	118389	108064	105859	107625	114270	115994	115281	112182	106862	105356	0.059068
sinapoyl aldehyde	637066	654058	431596	491074	587442	416491	496442	532673	564308	531230	545843	553572	336638	574630	539525	444190	574729	538991	0.150276
S-methylcysteine			122206		148749	139777	133961	133976	157337	145577	236520	127543		94428.4	100252	139777	151117	140681	0.233319
S-methylglutathione	535951	494401	523045	519808	482093	547827	521719	504247	521134	528995	520501	522918	514198	541262	505248	497648	546415	528655	0.034438
sorbitol	789162496	798597888	776610112	756962304	743948736	762082880	807905408	783872768	756522240	756095872	782170752	748073088	751336768	731768576	802616640	787356224	725186368	830277632	0.0365685
sphinganine	454850	445068	362784	391875	374853	381033	402090	367076	364288	390286	382622	400944	332842	422745	399260	390420	382488	376455	0.0747709
sphingosine	210943	206967	186906	202144	216730	218487	211350	173546	178001	213562	206561	247957	172991	223260	217789	222420	186036	200122	0.095823
stearoyl ethanolamide	194126	240566	208867	218107	205507	203801	172718	217892	208084	206290	200394	216943	147120	196370	229570	243472	212099	202274	0.107795
succinate	2.92932e+06	4445279	3.67657e+06	3.47563e+06	3534896	2457134	3.56332e+06	4.04189e+06	3.13797e+06	3.01346e+06	3586047	3.4472e+06	4583268	3.23759e+06	3.28699e+06	3.76173e+06	2.69142e+06	3.72353e+06	0.156986
sucrose	28226524	22826446	23066624	22628974	22540000	20703032	25411832	24374616	21534750	21028576	21177708	23920668	23440704	22511992	22216786	22943426	20534868	25035736	0.08311
syringaldehyde	964689	952309	973570	966550	952561	944342	956285	943394	988644	960964	947456	998179	937476	948035	943729	998437	1021779	969214	0.0241133
syringic acid	23103.5	21599	26600.2	29192	30858.7	19757.8	27252.7	24870.7	24524.5	24832.9	27349.2	23568.2	21977.5	26981.6	23877.2	23810.9	25826.4	34470.5	0.137414
threitol	21368468	20396670	11944140	19234040	16142656	16631090	19980074	16186174	19139522	17988626	14888937	17876504	20705312	17136588	21420908	18728538	10925568	15663431	0.169783
threonate	20173378	18732574	25057602	16144626	15374440	19059850	19444350	19623964	18286156	18356202	16343863	19436222	19906532	18704992	17264852	19087434	12553395	19768388	0.137424
threonine	1956793	1.66349e+06	1.9454e+06	2474323	2.38211e+06	2.64982e+06	2.01232e+06	1.59672e+06	2.22617e+06	2.44345e+06	2.11274e+06	2.39803e+06	2698032	2.22858e+06	2.1951e+06	2.14381e+06	2.0092e+06	1.72491e+06	0.147004
thymine	259923	204200	283402	205130	250759	286735	286210	332962	255191	237102	255491	232420	211773	254373	256309	292616	239792	285898	0.130603
tigloylglycine	76373.8	74031.7	96688.2	72311.1	97891.6	102023	105868	78003.5	102109	79333.9	71710.3	93728.1	76250.2	93845.8	76821.3	79216.2	100302	102268	0.142769
trans-4-hydroxyproline	851230	795857	859924	850284	820075	845743	846395	822974	839495	912269	849632	900910	842257	892423	837738	896584	853770	824392	0.0360169
trihydroxybutane	10108163	12355365	13644477	10986103	11194000	9973212	12642998	11306286	10063413	10278724	11586144	10873816	14039509	9990083	10946546	11233555	10127814	12364693	0.110095
tryptophan	674104	698336	694200	696938	709976	719986	700733	683975	696056	699219	703323	696027	664013	691422	674038	733946	703852	713530	0.0240668
tyrosine	3.67355e+06	3.87464e+06	3.70111e+06	3.89171e+06	3.76264e+06	3.57951e+06	3.67345e+06	3.75877e+06	3834241	3.70499e+06	3.58581e+06	3.78188e+06	3.47304e+06	3676885	3537825	3856680	3786872	3.79834e+06	0.0320487
uracil	3.91868e+06	3.656e+06	3.58181e+06	3.65629e+06	3.72059e+06	3857448	3821042	3.5512e+06	3645089	3.72128e+06	3.66972e+06	3.70716e+06	3.59221e+06	3695647	3765798	3681234	3598579	3.73715e+06	0.0262319
urate	123547	111007	109135	113396	107970	118028	113739	113359	109275	116167	111044	110473	105445	113966	108095	110436	122015	115593	0.0425337
uridine	1.27712e+06	1252205	1.2753e+06	1.2009e+06	1.14569e+06	1.25225e+06	1.28496e+06	1.25214e+06	1.25231e+06	1150759	1.28392e+06	1169621	1404442	1.30068e+06	1.27604e+06	1.22841e+06	1.21292e+06	1.18181e+06	0.050225
uridine-2',3'-cyclic monophosphate	6835.31	7703.24	7382.53	6050.98	7723.05	5605.84	8041.36	7789.48	7444.18	6391.89	6773.66	6519.65	5997.12	7289.83	5565.62	7614.39	7276.69	6941.15	0.111233
valine	3.89554e+06	4.0223e+06	4.42204e+06	3.96317e+06	4.22826e+06	4037642	4.23277e+06	3.50841e+06	4.02174e+06	3.9558e+06	4.0382e+06	4206379	4.00918e+06	4206798	3.99312e+06	4.05075e+06	3.75394e+06	4.22475e+06	0.0505589
vanillate	24474.8	23906.9	21311.3	16143.7	11602.9	16708	21227	17157.3	41065.1	20861.9	15039.4	14428.7	16123.8	18267.5	15744.3	20599.8	27123	19751.8	0.326278
vanillin	104707	115355	101195	102504	103668	97619.1	99223.2	113139	97621.3	101851	104321	127727	110258	101625	104547	100026	115116	99888.6	0.0744976
xanthine	1.16299e+06	1.12014e+06	1.17456e+06	1.14492e+06	1121178	1.11162e+06	1154793	1.12783e+06	1.13416e+06	1131937	1.16177e+06	1.11228e+06	1.14434e+06	1.07416e+06	1.12833e+06	1072997	1.16588e+06	1.13777e+06	0.0249795
xanthosine	108355	95868.5	97927.5	94449.6	101329	93791.5	98062.2	101296	98680.5	95122	95733.8	90895	93992.5	104133	95273.1	96935.1	105788	96861	0.0464585
xanthurenate	26134.8	30839.9	32731.3	32143.5	27022.6	32727.3	31970.8	28505.6	30804.5	31012.6	32343.5	34223.8	31395.6	35210.7	31241.2	30358.3	31587.7	33660.8	0.0734615
xylitol	5652724	5934107	5599829	5058496	5.87144e+06	5.54029e+06	5.78073e+06	5705140	5.78581e+06	4541854	4818996	5547415	6.15565e+06	5532429	5199581	5.72013e+06	4.07497e+06	6.54487e+06	0.106449
xylonate	17685396	12941208	16206434	16415631	17891702	16411630	16341828	17941074	18339818	16485434	14879760	13889726	19230014	18721618	18302728	13944539	14524531	7520675	0.174949
xylose	32442018	29325128	33558720	31815836	36703448	31099910	40647732	36799448	29592040	31667162	32590690	29091090	39879332	26615180	32737692	31520164	27320928	41255384	0.132419
xylulose	4.43068e+06	2.92959e+06	3.30362e+06	3.99692e+06	4516994	3.34283e+06	2.60013e+06	3.90024e+06	3.65501e+06	4.03446e+06	3.27683e+06	3.68474e+06	3.44739e+06	3.66998e+06	3296680	4316128	3.66977e+06	4637501	0.149187
