# Supplementary material for: A comprehensive metabolomic data set of date palm fruit
Source: Data Brief. 2018 Apr 10;18:1313–21. doi: 10.1016/j.dib.2018.04.012 (PMC5997577; doi:10.1016/j.dib.2018.04.012)
Supplement: Supplementary file 5 — Supplementary material [file mmc5.zip]

Archive with 250 entries (247 files):
- dates images/
- dates images/00001.JPG
- __MACOSX/
- __MACOSX/dates images/
- __MACOSX/dates images/._00001.JPG
- dates images/00002.JPG
- __MACOSX/dates images/._00002.JPG
- dates images/00004.JPG
- __MACOSX/dates images/._00004.JPG
- dates images/00005.JPG
- __MACOSX/dates images/._00005.JPG
- dates images/00006.JPG
- __MACOSX/dates images/._00006.JPG
- dates images/00007.JPG
- __MACOSX/dates images/._00007.JPG
- dates images/00008.JPG
- __MACOSX/dates images/._00008.JPG
- dates images/00009.JPG
- __MACOSX/dates images/._00009.JPG
- dates images/00010.JPG
- __MACOSX/dates images/._00010.JPG
- dates images/00011.JPG
- __MACOSX/dates images/._00011.JPG
- dates images/00012.JPG
- __MACOSX/dates images/._00012.JPG
- dates images/00013.JPG
- __MACOSX/dates images/._00013.JPG
- dates images/00014.JPG
- __MACOSX/dates images/._00014.JPG
- dates images/00015.JPG
- __MACOSX/dates images/._00015.JPG
- dates images/00016.JPG
- __MACOSX/dates images/._00016.JPG
- dates images/00017.JPG
- __MACOSX/dates images/._00017.JPG
- dates images/00018.JPG
- __MACOSX/dates images/._00018.JPG
- dates images/00019.JPG
- __MACOSX/dates images/._00019.JPG
- dates images/00020.JPG
- __MACOSX/dates images/._00020.JPG
- dates images/00021.JPG
- __MACOSX/dates images/._00021.JPG
- dates images/00022.JPG
- __MACOSX/dates images/._00022.JPG
- dates images/00023.JPG
- __MACOSX/dates images/._00023.JPG
- dates images/00024.JPG
- __MACOSX/dates images/._00024.JPG
- dates images/00025.JPG
- __MACOSX/dates images/._00025.JPG
- dates images/00026.JPG
- __MACOSX/dates images/._00026.JPG
- dates images/00027.JPG
- __MACOSX/dates images/._00027.JPG
- dates images/00028.JPG
- __MACOSX/dates images/._00028.JPG
- dates images/00029.JPG
- __MACOSX/dates images/._00029.JPG
- dates images/00030.JPG
- __MACOSX/dates images/._00030.JPG
- dates images/00031.JPG
- __MACOSX/dates images/._00031.JPG
- dates images/00032.JPG
- __MACOSX/dates images/._00032.JPG
- dates images/00034.JPG
- __MACOSX/dates images/._00034.JPG
- dates images/00035.JPG
- __MACOSX/dates images/._00035.JPG
- dates images/00036.JPG
- __MACOSX/dates images/._00036.JPG
- dates images/00037.JPG
- __MACOSX/dates images/._00037.JPG
- dates images/00038.JPG
- __MACOSX/dates images/._00038.JPG
- dates images/00039.JPG
- __MACOSX/dates images/._00039.JPG
- dates images/00040.JPG
- __MACOSX/dates images/._00040.JPG
- dates images/00041.JPG
- __MACOSX/dates images/._00041.JPG
- dates images/00042.JPG
- __MACOSX/dates images/._00042.JPG
- dates images/00043.JPG
- __MACOSX/dates images/._00043.JPG
- dates images/00044.JPG
- __MACOSX/dates images/._00044.JPG
- dates images/00045.JPG
- __MACOSX/dates images/._00045.JPG
- dates images/00046.JPG
- __MACOSX/dates images/._00046.JPG
- dates images/00047.JPG
- __MACOSX/dates images/._00047.JPG
- dates images/00048.JPG
- __MACOSX/dates images/._00048.JPG
- dates images/00049.JPG
- __MACOSX/dates images/._00049.JPG
- dates images/00050.JPG
- __MACOSX/dates images/._00050.JPG
- dates images/00051.JPG
- __MACOSX/dates images/._00051.JPG
- dates images/00052.JPG
- __MACOSX/dates images/._00052.JPG
- dates images/00053.JPG
- __MACOSX/dates images/._00053.JPG
- dates images/00054.JPG
- __MACOSX/dates images/._00054.JPG
- dates images/00055.JPG
- __MACOSX/dates images/._00055.JPG
- dates images/00056.JPG
- __MACOSX/dates images/._00056.JPG
- dates images/00057.JPG
- __MACOSX/dates images/._00057.JPG
- dates images/00058.JPG
- __MACOSX/dates images/._00058.JPG
- dates images/00060.JPG
- __MACOSX/dates images/._00060.JPG
- dates images/00061.JPG
- __MACOSX/dates images/._00061.JPG
- dates images/00062.JPG
- __MACOSX/dates images/._00062.JPG
- dates images/00064.JPG
- __MACOSX/dates images/._00064.JPG
- dates images/00069.JPG
- __MACOSX/dates images/._00069.JPG
- dates images/00070.JPG
- __MACOSX/dates images/._00070.JPG
- dates images/00071.JPG
- __MACOSX/dates images/._00071.JPG
- dates images/00072.JPG
- __MACOSX/dates images/._00072.JPG
- dates images/00073.JPG
- __MACOSX/dates images/._00073.JPG
- dates images/00074.JPG
- __MACOSX/dates images/._00074.JPG
- dates images/00075.JPG
- __MACOSX/dates images/._00075.JPG
- dates images/00077.JPG
- __MACOSX/dates images/._00077.JPG
- dates images/00078.JPG
- __MACOSX/dates images/._00078.JPG
- dates images/00079.JPG
- __MACOSX/dates images/._00079.JPG
- dates images/00080.JPG
- __MACOSX/dates images/._00080.JPG
- dates images/00081.JPG
- __MACOSX/dates images/._00081.JPG
- dates images/00082.JPG
- __MACOSX/dates images/._00082.JPG
- dates images/00083.JPG
- __MACOSX/dates images/._00083.JPG
- dates images/00084.JPG
- __MACOSX/dates images/._00084.JPG
- dates images/00085.JPG
- __MACOSX/dates images/._00085.JPG
- dates images/00086.JPG
- __MACOSX/dates images/._00086.JPG
- dates images/00087.JPG
- __MACOSX/dates images/._00087.JPG
- dates images/00088.JPG
- __MACOSX/dates images/._00088.JPG
- dates images/00089.JPG
- __MACOSX/dates images/._00089.JPG
- dates images/00090.JPG
- __MACOSX/dates images/._00090.JPG
- dates images/00091.JPG
- __MACOSX/dates images/._00091.JPG
- dates images/00092.JPG
- __MACOSX/dates images/._00092.JPG
- dates images/00093.JPG
- __MACOSX/dates images/._00093.JPG
- dates images/00096.JPG
- __MACOSX/dates images/._00096.JPG
- dates images/00097.JPG
- __MACOSX/dates images/._00097.JPG
- dates images/00098.JPG
- __MACOSX/dates images/._00098.JPG
- dates images/00099.JPG
- __MACOSX/dates images/._00099.JPG
- dates images/00100.JPG
- __MACOSX/dates images/._00100.JPG
- dates images/00101.JPG
- __MACOSX/dates images/._00101.JPG
- dates images/00103.JPG
- __MACOSX/dates images/._00103.JPG
- dates images/00104.JPG
- __MACOSX/dates images/._00104.JPG
- dates images/00105.JPG
- __MACOSX/dates images/._00105.JPG
- dates images/00108.JPG
- __MACOSX/dates images/._00108.JPG
- dates images/00109.JPG
- __MACOSX/dates images/._00109.JPG
- dates images/00112.JPG
- __MACOSX/dates images/._00112.JPG
- dates images/00113.JPG
- __MACOSX/dates images/._00113.JPG
- dates images/00114.JPG
- __MACOSX/dates images/._00114.JPG
- dates images/00117.JPG
- __MACOSX/dates images/._00117.JPG
- dates images/00119.JPG
- __MACOSX/dates images/._00119.JPG
- dates images/00120.JPG
- __MACOSX/dates images/._00120.JPG
- dates images/00122.JPG
- __MACOSX/dates images/._00122.JPG
- dates images/00124.JPG
- __MACOSX/dates images/._00124.JPG
- dates images/00125.JPG
- __MACOSX/dates images/._00125.JPG
- dates images/00126.JPG
- __MACOSX/dates images/._00126.JPG
- dates images/00128.JPG
- __MACOSX/dates images/._00128.JPG
- dates images/00129.JPG
- __MACOSX/dates images/._00129.JPG
- dates images/00131.JPG
- __MACOSX/dates images/._00131.JPG
- dates images/00133.JPG
- __MACOSX/dates images/._00133.JPG
- dates images/00136.JPG
- __MACOSX/dates images/._00136.JPG
- dates images/00137.JPG
- __MACOSX/dates images/._00137.JPG
- dates images/00139.JPG
- __MACOSX/dates images/._00139.JPG
- dates images/00141.JPG
- __MACOSX/dates images/._00141.JPG
- dates images/00142.JPG
- __MACOSX/dates images/._00142.JPG
- dates images/00143.JPG
- __MACOSX/dates images/._00143.JPG
- dates images/00144.JPG
- __MACOSX/dates images/._00144.JPG
- dates images/00145.JPG
- __MACOSX/dates images/._00145.JPG
- dates images/00146.JPG
- __MACOSX/dates images/._00146.JPG
- dates images/00147.JPG
- __MACOSX/dates images/._00147.JPG
- dates images/00148.JPG
- __MACOSX/dates images/._00148.JPG
- dates images/00149.JPG
- __MACOSX/dates images/._00149.JPG
- dates images/00150.JPG
- __MACOSX/dates images/._00150.JPG
- dates images/00151.JPG
- __MACOSX/dates images/._00151.JPG
- __MACOSX/._dates images
